# Supplementary material for: Clinical evaluation of the Diagnostic Analyzer for Selective Hybridization (DASH): A point-of-care PCR test for rapid detection of SARS-CoV-2 infection
Source: PLoS One. 2022 Jun 16;17(6):e0270060. doi: 10.1371/journal.pone.0270060 (PMC9202852; doi:10.1371/journal.pone.0270060)
Supplement: S1 Data — (CSV) [file pone.0270060.s001.csv]

record	site	age	sex_birth	race	other_race	ethnicity	vaccine	vaccine_manufacturer	doses	days_since_vacc	symtom_days	symptoms	exposure	enrichment	enrichment_source	dash_test_result	DASH_Ct	PCR_assay	std_result	pcr_ct	ct_target2	tiebreaker_assay	std_tie_result	std_tie_ct	fever_chills	congestion	cough	headache	sore_throat	fatigue	arthralgias	myalgias	photophobia	gi	abdominal_pain	loss_taste_smell	shortness_breath	syncope	sweet_syndrome	pain_eyes	condition_any	hypertension	diabetes	coronary_artery_disease	myocardial_infarction	stroke_TIA	COPD	asthma	cancer
1	IDC	80	Male	White		Not of Hispanic, Latino, or Spanish origin or ancestry	Yes	Pfizer	2	119		NONE	No	No		Not Detected		Cepheid Xpert Xpress Multiplex	Not Detected						No	No	No	No	No	No	No	No	No	No	No	No	No	No	No	No	No	No	No	No	No	No	No	No	No
2	IDC	72	Female	White		Not of Hispanic, Latino, or Spanish origin or ancestry	Yes	Pfizer	2	97		NONE	No	No		Not Detected		Cepheid Xpert Xpress Multiplex	Not Detected						No	No	No	No	No	No	No	No	No	No	No	No	No	No	No	No	Yes	Yes	Yes	Yes	No	No	No	No	No
3	IDC	46	Male	White		Not of Hispanic, Latino, or Spanish origin or ancestry	Yes	Pfizer	2	46		NONE	No	No		Not Detected		Cepheid Xpert Xpress Multiplex	Not Detected						No	No	No	No	No	No	No	No	No	No	No	No	No	No	No	No	Yes	No	No	Yes	No	No	No	No	No
4	IDC	63	Male	White		Not of Hispanic, Latino, or Spanish origin or ancestry	Yes	Pfizer	2	61		NONE	No	No		Not Detected		Cepheid Xpert Xpress Multiplex	Not Detected						No	No	No	No	No	No	No	No	No	No	No	No	No	No	No	No	Yes	Yes	No	Yes	Yes	No	No	No	No
5	IDC	39	Female	Black or African American		Not of Hispanic, Latino, or Spanish origin or ancestry	Yes	Pfizer	2	82		NONE	No	No		Not Detected		Cepheid Xpert Xpress Multiplex	Not Detected						No	No	No	No	No	No	No	No	No	No	No	No	No	No	No	No	No	No	No	No	No	No	No	No	No
6	IDC	64	Male	White		Not of Hispanic, Latino, or Spanish origin or ancestry	Yes	Johnson & Johnson	1	31		NONE	No	No		Not Detected		Cepheid Xpert Xpress Multiplex	Not Detected						No	No	No	No	No	No	No	No	No	No	No	No	No	No	No	No	Yes	Yes	No	No	No	No	No	No	No
7	IDC	65	Male	Black or African American		Not of Hispanic, Latino, or Spanish origin or ancestry	Yes	Pfizer	2	19		NONE	No	No		Not Detected		Cepheid Xpert Xpress Multiplex	Not Detected						No	No	No	No	No	No	No	No	No	No	No	No	No	No	No	No	No	No	No	No	No	No	No	No	No
8	IDC	32	Female	White		Not of Hispanic, Latino, or Spanish origin or ancestry	Yes	Pfizer	2	102		NONE	No	No		Not Detected		Cepheid Xpert Xpress Multiplex	Not Detected						No	No	No	No	No	No	No	No	No	No	No	No	No	No	No	No	No	No	No	No	No	No	No	No	No
9	IDC	70	Male	White		Not of Hispanic, Latino, or Spanish origin or ancestry	Yes	Moderna	2	98		NONE	No	No		Not Detected		Cepheid Xpert Xpress Multiplex	Not Detected						No	No	No	No	No	No	No	No	No	No	No	No	No	No	No	No	No	No	No	No	No	No	No	No	No
10	IDC	60	Male	White		Not of Hispanic, Latino, or Spanish origin or ancestry	Yes	Pfizer	2	111		NONE	No	No		Not Detected		Cepheid Xpert Xpress Multiplex	Not Detected						No	No	No	No	No	No	No	No	No	No	No	No	No	No	No	No	Yes	No	Yes	No	No	No	No	No	No
11	IDC	24	Female	White		Not of Hispanic, Latino, or Spanish origin or ancestry	Yes	Moderna	2	39		NONE	No	No		Not Detected		Cepheid Xpert Xpress Multiplex	Not Detected						No	No	No	No	No	No	No	No	No	No	No	No	No	No	No	No	No	No	No	No	No	No	No	No	No
12	IDC	55	Female	White		Not of Hispanic, Latino, or Spanish origin or ancestry	Yes	Moderna	2	98		NONE	No	No		Not Detected		Cepheid Xpert Xpress Multiplex	Not Detected						No	No	No	No	No	No	No	No	No	No	No	No	No	No	No	No	Yes	No	No	No	No	No	No	No	No
13	IDC	73	Male	White		Not of Hispanic, Latino, or Spanish origin or ancestry	Yes	Moderna	2	97		NONE	No	No		Not Detected		Cepheid Xpert Xpress Multiplex	Not Detected						No	No	No	No	No	No	No	No	No	No	No	No	No	No	No	No	No	No	No	No	No	No	No	No	No
14	IDC	70	Male	White		Not of Hispanic, Latino, or Spanish origin or ancestry	Yes	Moderna	2	108		NONE	No	No		Not Detected		Cepheid Xpert Xpress Multiplex	Not Detected						No	No	No	No	No	No	No	No	No	No	No	No	No	No	No	No	No	No	No	No	No	No	No	No	No
15	IDC	23	Female	Asian (including South Asian and Asian Indian)		Not of Hispanic, Latino, or Spanish origin or ancestry	Yes	Pfizer	2	113		NONE	No	No		Not Detected		Cepheid Xpert Xpress Multiplex	Not Detected						No	No	No	No	No	No	No	No	No	No	No	No	No	No	No	No	No	No	No	No	No	No	No	No	No
16	IDC	65	Female	White		Not of Hispanic, Latino, or Spanish origin or ancestry	Yes	Pfizer	2	142		NONE	No	No		Not Detected		Cepheid Xpert Xpress Multiplex	Not Detected						No	No	No	No	No	No	No	No	No	No	No	No	No	No	No	No	Yes	No	No	No	No	No	No	No	Yes
17	IDC	28	Male	White		Not of Hispanic, Latino, or Spanish origin or ancestry	Yes	Pfizer	2	59		NONE	No	No		Not Detected		Cepheid Xpert Xpress Multiplex	Not Detected						No	No	No	No	No	No	No	No	No	No	No	No	No	No	No	No	Yes	Yes	No	No	No	No	No	No	No
18	IDC	28	Male			Mexican, Mexican American, Chicano	Yes	Moderna	2	100		NONE	No	No		Not Detected		Cepheid Xpert Xpress Multiplex	Not Detected						No	No	No	No	No	No	No	No	No	No	No	No	No	No	No	No	Yes	No	Yes	No	No	No	No	No	No
19	IDC	30	Male	White		Not of Hispanic, Latino, or Spanish origin or ancestry	Yes	Moderna	2	129		NONE	No	No		Not Detected		Cepheid Xpert Xpress Multiplex	Not Detected						No	No	No	No	No	No	No	No	No	No	No	No	No	No	No	No	No	No	No	No	No	No	No	No	No
20	IDC	27	Male	Asian (including South Asian and Asian Indian)		Not of Hispanic, Latino, or Spanish origin or ancestry	Yes	Moderna	2	51		NONE	No	No		Not Detected		Cepheid Xpert Xpress Multiplex	Not Detected						No	No	No	No	No	No	No	No	No	No	No	No	No	No	No	No	No	No	No	No	No	No	No	No	No
21	IDC	45	Male	White		Puerto Rican	Yes	Pfizer	2	60		NONE	No	No		Not Detected		Cepheid Xpert Xpress Multiplex	Not Detected						No	No	No	No	No	No	No	No	No	No	No	No	No	No	No	No	Yes	Yes	No	No	No	No	No	No	No
22	IDC	44	Male	Black or African American		Not of Hispanic, Latino, or Spanish origin or ancestry	Yes	Pfizer	2	52		NONE	No	No		Not Detected		Cepheid Xpert Xpress Multiplex	Not Detected						No	No	No	No	No	No	No	No	No	No	No	No	No	No	No	No	No	No	No	No	No	No	No	No	No
23	IDC	24	Female	White		Not of Hispanic, Latino, or Spanish origin or ancestry	Yes	Pfizer	2	180		NONE	No	No		Not Detected		Cepheid Xpert Xpress Multiplex	Not Detected						No	No	No	No	No	No	No	No	No	No	No	No	No	No	No	No	No	No	No	No	No	No	No	No	No
24	IDC	59	Male	White		Not of Hispanic, Latino, or Spanish origin or ancestry	Yes	Pfizer	2	65		NONE	No	No		Not Detected		Cepheid Xpert Xpress Multiplex	Not Detected						No	No	No	No	No	No	No	No	No	No	No	No	No	No	No	No	No	No	No	No	No	No	No	No	No
25	IDC	58	Female	Black or African American		Not of Hispanic, Latino, or Spanish origin or ancestry	No	N/A	0			NONE	No	No		Not Detected		Cepheid Xpert Xpress Multiplex	Not Detected						No	No	No	No	No	No	No	No	No	No	No	No	No	No	No	No	No	No	No	No	No	No	No	No	No
26	IDC	23	Female	White		Not of Hispanic, Latino, or Spanish origin or ancestry	Yes	Moderna	2	24		NONE	No	No		Not Detected		Cepheid Xpert Xpress Multiplex	Not Detected						No	No	No	No	No	No	No	No	No	No	No	No	No	No	No	No	No	No	No	No	No	No	No	No	No
27	IDC	18	Female	Black or African American		Not of Hispanic, Latino, or Spanish origin or ancestry	No	N/A	0			NONE	No	No		Not Detected		Cepheid Xpert Xpress Multiplex	Not Detected						No	No	No	No	No	No	No	No	No	No	No	No	No	No	No	No	No	No	No	No	No	No	No	No	No
28	IDC	53	Female	Black or African American		Not of Hispanic, Latino, or Spanish origin or ancestry	Yes	Johnson & Johnson	1	70		NONE	No	No		Not Detected		Cepheid Xpert Xpress Multiplex	Not Detected						No	No	No	No	No	No	No	No	No	No	No	No	No	No	No	No	No	No	No	No	No	No	No	No	No
29	IDC	66	Female	White		Not of Hispanic, Latino, or Spanish origin or ancestry	Yes	Pfizer	2	100		NONE	No	No		Not Detected		Cepheid Xpert Xpress Multiplex	Not Detected						No	No	No	No	No	No	No	No	No	No	No	No	No	No	No	No	Yes	Yes	No	No	No	No	No	Yes	No
30	IDC	62	Male	White		Not of Hispanic, Latino, or Spanish origin or ancestry	Yes	Moderna	2	87		NONE	No	No		Not Detected		Cepheid Xpert Xpress Multiplex	Not Detected						No	No	No	No	No	No	No	No	No	No	No	No	No	No	No	No	Yes	No	No	No	No	No	No	No	Yes
31	IDC	52	Female	White		Not of Hispanic, Latino, or Spanish origin or ancestry	Yes					NONE	No	No		Not Detected		Cepheid Xpert Xpress Multiplex	Not Detected						No	No	No	No	No	No	No	No	No	No	No	No	No	No	No	No	No	No	No	No	No	No	No	No	No
32	IDC	29	Female	White		Not of Hispanic, Latino, or Spanish origin or ancestry	Yes	Pfizer	2	72		NONE	No	No		Not Detected		Cepheid Xpert Xpress Multiplex	Not Detected						No	No	No	No	No	No	No	No	No	No	No	No	No	No	No	No	Yes	No	No	No	No	No	No	No	Yes
33	IDC	65	Male	Black or African American		Not of Hispanic, Latino, or Spanish origin or ancestry	Yes	Pfizer	2	51		NONE	No	No		Not Detected		Cepheid Xpert Xpress Multiplex	Not Detected						No	No	No	No	No	No	No	No	No	No	No	No	No	No	No	No	Yes	Yes	No	No	No	Yes	No	No	No
34	IDC	25	Female	White		Not of Hispanic, Latino, or Spanish origin or ancestry	Yes	Pfizer	2	75		NONE	No	No		Not Detected		Cepheid Xpert Xpress Multiplex	Not Detected						No	No	No	No	No	No	No	No	No	No	No	No	No	No	No	No	No	No	No	No	No	No	No	No	No
35	IDC	57	Female	White		Not of Hispanic, Latino, or Spanish origin or ancestry	Yes	Johnson & Johnson	1	70		NONE	No	No		Not Detected		Cepheid Xpert Xpress Multiplex	Not Detected						No	No	No	No	No	No	No	No	No	No	No	No	No	No	No	No	No	No	No	No	No	No	No	No	No
36	IDC	31	Male	Asian (including South Asian and Asian Indian)		Not of Hispanic, Latino, or Spanish origin or ancestry	Yes	Moderna	2	64		NONE	No	No		Not Detected		Cepheid Xpert Xpress Multiplex	Not Detected						No	No	No	No	No	No	No	No	No	No	No	No	No	No	No	No	Yes	Yes	No	No	No	No	No	No	No
37	IDC	41	Male	White		Not of Hispanic, Latino, or Spanish origin or ancestry	Yes	Pfizer	2	118		NONE	No	No		Not Detected		Cepheid Xpert Xpress Multiplex	Not Detected						No	No	No	No	No	No	No	No	No	No	No	No	No	No	No	No	No	No	No	No	No	No	No	No	No
38	IDC	65	Female	White		Not of Hispanic, Latino, or Spanish origin or ancestry	Yes	Pfizer	2	145		NONE	No	No		Not Detected		Cepheid Xpert Xpress Multiplex	Not Detected						No	No	No	No	No	No	No	No	No	No	No	No	No	No	No	No	No	No	No	No	No	No	No	No	No
39	IDC	27	Female	Black or African American		Not of Hispanic, Latino, or Spanish origin or ancestry	Yes	Pfizer	2	84		NONE	No	No		Not Detected		Cepheid Xpert Xpress Multiplex	Not Detected						No	No	No	No	No	No	No	No	No	No	No	No	No	No	No	No	Yes	No	No	No	No	No	No	Yes	No
40	IDC	54	Female	White		Not of Hispanic, Latino, or Spanish origin or ancestry	Yes	Moderna	2	102		NONE	No	No		Not Detected		Cepheid Xpert Xpress Multiplex	Not Detected						No	No	No	No	No	No	No	No	No	No	No	No	No	No	No	No	Yes	No	No	No	No	No	No	No	No
41	IDC	67	Female	White		Not of Hispanic, Latino, or Spanish origin or ancestry	Yes	Pfizer	2	131		NONE	No	No		Not Detected		Cepheid Xpert Xpress Multiplex	Not Detected						No	No	No	No	No	No	No	No	No	No	No	No	No	No	No	No	Yes	Yes	No	No	No	No	No	Yes	No
42	IDC	29	Female	White		Not of Hispanic, Latino, or Spanish origin or ancestry	Yes	Pfizer	2	154		NONE	No	No		Not Detected		Cepheid Xpert Xpress Multiplex	Not Detected						No	No	No	No	No	No	No	No	No	No	No	No	No	No	No	No	No	No	No	No	No	No	No	No	No
43	IDC	28	Male	White		Not of Hispanic, Latino, or Spanish origin or ancestry	Yes	Pfizer	2	132		NONE	Yes	No		Not Detected		Cepheid Xpert Xpress Multiplex	Not Detected						No	No	No	No	No	No	No	No	No	No	No	No	No	No	No	No	Yes	No	No	No	No	No	No	No	No
44	IDC	23	Male	White		Not of Hispanic, Latino, or Spanish origin or ancestry	Yes	Pfizer	2	67		NONE	No	No		Not Detected		Cepheid Xpert Xpress Multiplex	Not Detected						No	No	No	No	No	No	No	No	No	No	No	No	No	No	No	No	No	No	No	No	No	No	No	No	No
45	IDC	23	Female	Asian (including South Asian and Asian Indian)		Not of Hispanic, Latino, or Spanish origin or ancestry	Yes	Pfizer	2	62		NONE	No	No		Not Detected		Cepheid Xpert Xpress Multiplex	Not Detected						No	No	No	No	No	No	No	No	No	No	No	No	No	No	No	No	No	No	No	No	No	No	No	No	No
46	IDC	61	Female	White		Not of Hispanic, Latino, or Spanish origin or ancestry	Yes	Pfizer	2	105		NONE	No	No		Not Detected		Cepheid Xpert Xpress Multiplex	Not Detected						No	No	No	No	No	No	No	No	No	No	No	No	No	No	No	No	No	No	No	No	No	No	No	No	No
47	IDC	50	Female	White		Not of Hispanic, Latino, or Spanish origin or ancestry	Yes	Pfizer	2	56		NONE	No	No		Not Detected		Cepheid Xpert Xpress Multiplex	Not Detected						No	No	No	No	No	No	No	No	No	No	No	No	No	No	No	No	No	No	No	No	No	No	No	No	No
48	IDC	34	Female	White		Not of Hispanic, Latino, or Spanish origin or ancestry	Yes	Pfizer	2	155		NONE	No	No		Not Detected		Cepheid Xpert Xpress Multiplex	Not Detected						No	No	No	No	No	No	No	No	No	No	No	No	No	No	No	No	Yes	No	No	No	No	No	No	Yes	No
49	IDC	43	Male	White		Not of Hispanic, Latino, or Spanish origin or ancestry	Yes	Moderna	2	93		NONE	No	No		Not Detected		Cepheid Xpert Xpress Multiplex	Not Detected						No	No	No	No	No	No	No	No	No	No	No	No	No	No	No	No	Yes	Yes	Yes	No	No	No	No	No	No
50	IDC	35	Female	Asian (including South Asian and Asian Indian)		Not of Hispanic, Latino, or Spanish origin or ancestry	Yes	Pfizer	2	188		NONE	No	No		Not Detected		Cepheid Xpert Xpress Multiplex	Not Detected						No	No	No	No	No	No	No	No	No	No	No	No	No	No	No	No	Yes	No	No	No	No	No	No	No	No
51	IDC	31	Female	White		Not of Hispanic, Latino, or Spanish origin or ancestry	Yes	Moderna	2	86		NONE	No	No		Not Detected		Cepheid Xpert Xpress Multiplex	Not Detected						No	No	No	No	No	No	No	No	No	No	No	No	No	No	No	No	No	No	No	No	No	No	No	No	No
52	IDC	39	Female	White		Not of Hispanic, Latino, or Spanish origin or ancestry	Yes	Moderna	2	89		NONE	No	No		Not Detected		Cepheid Xpert Xpress Multiplex	Not Detected						No	No	No	No	No	No	No	No	No	No	No	No	No	No	No	No	No	No	No	No	No	No	No	No	No
53	IDC	45	Female	White		Not of Hispanic, Latino, or Spanish origin or ancestry	Yes	Pfizer	2	88		NONE	Yes	No		Not Detected		Cepheid Xpert Xpress Multiplex	Not Detected						No	No	No	No	No	No	No	No	No	No	No	No	No	No	No	No	No	No	No	No	No	No	No	No	No
54	IDC	30	Female	White		Not of Hispanic, Latino, or Spanish origin or ancestry	Yes	Moderna	2	110		NONE	No	No		Not Detected		Cepheid Xpert Xpress Multiplex	Not Detected						No	No	No	No	No	No	No	No	No	No	No	No	No	No	No	No	No	No	No	No	No	No	No	No	No
55	IDC	27	Male	White		Not of Hispanic, Latino, or Spanish origin or ancestry	Yes	Pfizer	2	182		NONE	No	No		Not Detected		Cepheid Xpert Xpress Multiplex	Not Detected						No	No	No	No	No	No	No	No	No	No	No	No	No	No	No	No	No	No	No	No	No	No	No	No	No
56	IDC	24	Female	Asian (including South Asian and Asian Indian)		Not of Hispanic, Latino, or Spanish origin or ancestry	Yes	Moderna	2	85		NONE	No	No		Not Detected		Cepheid Xpert Xpress Multiplex	Not Detected						No	No	No	No	No	No	No	No	No	No	No	No	No	No	No	No	No	No	No	No	No	No	No	No	No
57	IDC	32	Male	White		Not of Hispanic, Latino, or Spanish origin or ancestry	Yes	Moderna	2	107		NONE	No	No		Not Detected		Cepheid Xpert Xpress Multiplex	Not Detected						No	No	No	No	No	No	No	No	No	No	No	No	No	No	No	No	No	No	No	No	No	No	No	No	No
58	IDC	37	Female	White		Not of Hispanic, Latino, or Spanish origin or ancestry	Yes	Pfizer	2	25		NONE	No	No		Not Detected		Cepheid Xpert Xpress Multiplex	Not Detected						No	No	No	No	No	No	No	No	No	No	No	No	No	No	No	No	No	No	No	No	No	No	No	No	No
59	IDC	35	Female	White		Not of Hispanic, Latino, or Spanish origin or ancestry	Yes					NONE	No	No		Not Detected		Cepheid Xpert Xpress Multiplex	Not Detected						No	No	No	No	No	No	No	No	No	No	No	No	No	No	No	No	No	No	No	No	No	No	No	No	No
60	IDC	39	Female	White		Not of Hispanic, Latino, or Spanish origin or ancestry	Yes	Pfizer	2	158		NONE	No	No		Not Detected		Cepheid Xpert Xpress Multiplex	Not Detected						No	No	No	No	No	No	No	No	No	No	No	No	No	No	No	No	No	No	No	No	No	No	No	No	No
61	IDC	34	Female	White		Not of Hispanic, Latino, or Spanish origin or ancestry	Yes	Pfizer	2	76		NONE	No	No		Not Detected		Cepheid Xpert Xpress Multiplex	Not Detected						No	No	No	No	No	No	No	No	No	No	No	No	No	No	No	No	Yes	No	No	No	No	No	No	No	Yes
62	IDC	43	Female	White		Not of Hispanic, Latino, or Spanish origin or ancestry	Yes	Moderna	2	125		NONE	No	No		Not Detected		Cepheid Xpert Xpress Multiplex	Not Detected						No	No	No	No	No	No	No	No	No	No	No	No	No	No	No	No	Yes	No	No	No	No	Yes	No	No	No
63	IDC	32	Male	White		Not of Hispanic, Latino, or Spanish origin or ancestry	Yes	Pfizer	2	153		NONE	No	No		Not Detected		Cepheid Xpert Xpress Multiplex	Not Detected						No	No	No	No	No	No	No	No	No	No	No	No	No	No	No	No	No	No	No	No	No	No	No	No	No
64	IDC	23	Female	White		Not of Hispanic, Latino, or Spanish origin or ancestry	Yes	Pfizer	2	127		NONE	No	No		Not Detected		Cepheid Xpert Xpress Multiplex	Not Detected						No	No	No	No	No	No	No	No	No	No	No	No	No	No	No	No	No	No	No	No	No	No	No	No	No
65	IDC	34	Female	White		Not of Hispanic, Latino, or Spanish origin or ancestry	No	N/A	0			NONE	No	No		Not Detected		Cepheid Xpert Xpress Multiplex	Not Detected						No	No	No	No	No	No	No	No	No	No	No	No	No	No	No	No	No	No	No	No	No	No	No	No	No
66	IDC	41	Male	White		Not of Hispanic, Latino, or Spanish origin or ancestry	Yes	Pfizer	2	95		NONE	No	No		Not Detected		Cepheid Xpert Xpress Multiplex	Not Detected						No	No	No	No	No	No	No	No	No	No	No	No	No	No	No	No	No	No	No	No	No	No	No	No	No
67	IDC	39	Female	White		Not of Hispanic, Latino, or Spanish origin or ancestry	Yes	Moderna	2	153		NONE	No	No		Not Detected		Cepheid Xpert Xpress Multiplex	Not Detected						No	No	No	No	No	No	No	No	No	No	No	No	No	No	No	No	No	No	No	No	No	No	No	No	No
68	IDC	20	Female			Mexican, Mexican American, Chicano	Yes	Moderna	2	99		NONE	No	No		Not Detected		Cepheid Xpert Xpress Multiplex	Not Detected						No	No	No	No	No	No	No	No	No	No	No	No	No	No	No	No	Yes	No	No	No	No	No	No	No	No
69	IDC	24	Female	White		Not of Hispanic, Latino, or Spanish origin or ancestry	Yes	Pfizer	2	153		NONE	No	No		Not Detected		Cepheid Xpert Xpress Multiplex	Not Detected						No	No	No	No	No	No	No	No	No	No	No	No	No	No	No	No	No	No	No	No	No	No	No	No	No
70	IDC	31	Female	Asian (including South Asian and Asian Indian)		Not of Hispanic, Latino, or Spanish origin or ancestry	Yes	Moderna	2	171		NONE	No	No		Not Detected		Cepheid Xpert Xpress Multiplex	Not Detected						No	No	No	No	No	No	No	No	No	No	No	No	No	No	No	No	No	No	No	No	No	No	No	No	No
71	IDC	25	Male	Black or African American		Not of Hispanic, Latino, or Spanish origin or ancestry	Yes	Moderna	2	130		NONE	No	No		Not Detected		Cepheid Xpert Xpress Multiplex	Not Detected						No	No	No	No	No	No	No	No	No	No	No	No	No	No	No	No	No	No	No	No	No	No	No	No	No
72	IDC	45	Female	White		Not of Hispanic, Latino, or Spanish origin or ancestry	Yes	Moderna	2	99		NONE	No	No		Not Detected		Cepheid Xpert Xpress Multiplex	Not Detected						No	No	No	No	No	No	No	No	No	No	No	No	No	No	No	No	Yes	No	No	No	No	No	No	No	No
73	IDC	23	Female	White		Not of Hispanic, Latino, or Spanish origin or ancestry	Yes	Moderna	2	124		NONE	No	No		Not Detected		Cepheid Xpert Xpress Multiplex	Not Detected						No	No	No	No	No	No	No	No	No	No	No	No	No	No	No	No	No	No	No	No	No	No	No	No	No
74	IDC	39	Female	White		Not of Hispanic, Latino, or Spanish origin or ancestry	Yes	Pfizer	2	198		NONE	No	No		Not Detected		Cepheid Xpert Xpress Multiplex	Not Detected						No	No	No	No	No	No	No	No	No	No	No	No	No	No	No	No	No	No	No	No	No	No	No	No	No
75	IDC	27	Female	White		Not of Hispanic, Latino, or Spanish origin or ancestry	Yes	Pfizer	2	232		NONE	No	No		Not Detected		Cepheid Xpert Xpress Multiplex	Not Detected						No	No	No	No	No	No	No	No	No	No	No	No	No	No	No	No	No	No	No	No	No	No	No	No	No
76	IDC	33	Male	White		Not of Hispanic, Latino, or Spanish origin or ancestry	Yes	Pfizer	2	83		NONE	No	No		Not Detected		Cepheid Xpert Xpress Multiplex	Not Detected						No	No	No	No	No	No	No	No	No	No	No	No	No	No	No	No	No	No	No	No	No	No	No	No	No
77	IDC	32	Male	Other	Mexican	Mexican, Mexican American, Chicano	Yes	Pfizer	2	169		NONE	No	No		Not Detected		Cepheid Xpert Xpress Multiplex	Not Detected						No	No	No	No	No	No	No	No	No	No	No	No	No	No	No	No	No	No	No	No	No	No	No	No	No
78	IDC	44	Female	White		Not of Hispanic, Latino, or Spanish origin or ancestry	Yes	Moderna	2	97		NONE	No	No		Not Detected		Cepheid Xpert Xpress Multiplex	Not Detected						No	No	No	No	No	No	No	No	No	No	No	No	No	No	No	No	No	No	No	No	No	No	No	No	No
79	IDC	37	Female	White		Not of Hispanic, Latino, or Spanish origin or ancestry	Yes	Pfizer	2	157		NONE	No	No		Not Detected		Cepheid Xpert Xpress Multiplex	Not Detected						No	No	No	No	No	No	No	No	No	No	No	No	No	No	No	No	No	No	No	No	No	No	No	No	No
80	IDC	39	Female	White		Not of Hispanic, Latino, or Spanish origin or ancestry	Yes	Pfizer	2	97	5	LOSS OF TASTE OR SMELL	Yes	No		Detected	19.54	Cepheid Xpert Xpress Multiplex	Detected	26.5					No	No	No	No	No	No	No	No	No	No	No	Yes	No	No	No	No	No	No	No	No	No	No	No	No	No
81	IDC	27	Female	White		Not of Hispanic, Latino, or Spanish origin or ancestry	Yes	Moderna	2	166		NONE	Yes	No		Not Detected		Cepheid Xpert Xpress Multiplex	Not Detected						No	No	No	No	No	No	No	No	No	No	No	No	No	No	No	No	No	No	No	No	No	No	No	No	No
82	IDC	38	Male	White		Not of Hispanic, Latino, or Spanish origin or ancestry	Yes	Moderna	2	96		NONE	No	No		Not Detected		Cepheid Xpert Xpress Multiplex	Not Detected						No	No	No	No	No	No	No	No	No	No	No	No	No	No	No	No	No	No	No	No	No	No	No	No	No
83	IDC	33	Female	White		Not of Hispanic, Latino, or Spanish origin or ancestry	No	N/A	0			NONE	No	No		Not Detected		Cepheid Xpert Xpress Multiplex	Not Detected						No	No	No	No	No	No	No	No	No	No	No	No	No	No	No	No	No	No	No	No	No	No	No	No	No
84	IDC	56	Male	White		Not of Hispanic, Latino, or Spanish origin or ancestry	Yes		1	114		NONE	No	No		Not Detected		Cepheid Xpert Xpress Multiplex	Not Detected						No	No	No	No	No	No	No	No	No	No	No	No	No	No	No	No	No	No	No	No	No	No	No	No	No
85	IDC	22	Female	Asian (including South Asian and Asian Indian)		Not of Hispanic, Latino, or Spanish origin or ancestry	Yes	Pfizer	2	190		NONE	No	No		Not Detected		Cepheid Xpert Xpress Multiplex	Not Detected						No	No	No	No	No	No	No	No	No	No	No	No	No	No	No	No	No	No	No	No	No	No	No	No	No
86	IDC	25	Female	White		Not of Hispanic, Latino, or Spanish origin or ancestry	Yes	Pfizer	2	146		NONE	No	No		Not Detected		Cepheid Xpert Xpress Multiplex	Not Detected						No	No	No	No	No	No	No	No	No	No	No	No	No	No	No	No	No	No	No	No	No	No	No	No	No
87	IDC	24	Male	Asian (including South Asian and Asian Indian)		Not of Hispanic, Latino, or Spanish origin or ancestry	Yes	Moderna	2	118		NONE	Yes	No		Not Detected		Cepheid Xpert Xpress Multiplex	Not Detected						No	No	No	No	No	No	No	No	No	No	No	No	No	No	No	No	No	No	No	No	No	No	No	No	No
88	IDC	44	Female	White		Not of Hispanic, Latino, or Spanish origin or ancestry	Yes	Pfizer	2	113		NONE	No	No		Not Detected		Cepheid Xpert Xpress Multiplex	Not Detected						No	No	No	No	No	No	No	No	No	No	No	No	No	No	No	No	No	No	No	No	No	No	No	No	No
89	IDC	25	Female	White		Not of Hispanic, Latino, or Spanish origin or ancestry	Yes	Moderna	2	188		NONE	No	No		Not Detected		Cepheid Xpert Xpress Multiplex	Not Detected						No	No	No	No	No	No	No	No	No	No	No	No	No	No	No	No	No	No	No	No	No	No	No	No	No
90	IDC	44	Male	Asian (including South Asian and Asian Indian)		Other or Mixed Hispanic, Latino or Spanish origin	Yes					NONE	No	No		Not Detected		Cepheid Xpert Xpress Multiplex	Not Detected						No	No	No	No	No	No	No	No	No	No	No	No	No	No	No	No	No	No	No	No	No	No	No	No	No
91	IDC	27	Female	White		Not of Hispanic, Latino, or Spanish origin or ancestry	Yes	Pfizer	2	116		NONE	No	No		Not Detected		Cepheid Xpert Xpress Multiplex	Not Detected						No	No	No	No	No	No	No	No	No	No	No	No	No	No	No	No	No	No	No	No	No	No	No	No	No
92	IDC	62	Female	White		Not of Hispanic, Latino, or Spanish origin or ancestry	Yes	Moderna	2	154		NONE	No	No		Not Detected		Cepheid Xpert Xpress Multiplex	Not Detected						No	No	No	No	No	No	No	No	No	No	No	No	No	No	No	No	No	No	No	No	No	No	No	No	No
93	IDC	43	Female	White		Not of Hispanic, Latino, or Spanish origin or ancestry	Yes	Moderna	2	122		NONE	No	No		Not Detected		Cepheid Xpert Xpress Multiplex	Not Detected						No	No	No	No	No	No	No	No	No	No	No	No	No	No	No	No	Yes	No	No	No	No	No	No	No	Yes
94	IDC	27	Female	White		Not of Hispanic, Latino, or Spanish origin or ancestry	Yes	Pfizer	2	123		NONE	No	No		Not Detected		Cepheid Xpert Xpress Multiplex	Not Detected						No	No	No	No	No	No	No	No	No	No	No	No	No	No	No	No	No	No	No	No	No	No	No	No	No
95	IDC	22	Female	Multiple	Black and Asian	Not of Hispanic, Latino, or Spanish origin or ancestry	Yes	Pfizer	2	195		NONE	Yes	No		Not Detected		Cepheid Xpert Xpress Multiplex	Not Detected						No	No	No	No	No	No	No	No	No	No	No	No	No	No	No	No	Yes	No	No	No	No	No	No	Yes	No
96	IDC	44	Not Reported			Not of Hispanic, Latino, or Spanish origin or ancestry	Yes	Pfizer	2	181		NONE	Yes	No		Not Detected		Cepheid Xpert Xpress Multiplex	Not Detected						No	No	No	No	No	No	No	No	No	No	No	No	No	No	No	No	No	No	No	No	No	No	No	No	No
97	IDC	38	Female	White		Not of Hispanic, Latino, or Spanish origin or ancestry	Yes	Moderna	2	134		NONE	No	No		Not Detected		Cepheid Xpert Xpress Multiplex	Not Detected						No	No	No	No	No	No	No	No	No	No	No	No	No	No	No	No	No	No	No	No	No	No	No	No	No
98	IDC	28	Female	White		Not of Hispanic, Latino, or Spanish origin or ancestry	Yes	Pfizer	2	212		NONE	Yes	No		Not Detected		Cepheid Xpert Xpress Multiplex	Not Detected						No	No	No	No	No	No	No	No	No	No	No	No	No	No	No	No	No	No	No	No	No	No	No	No	No
99	IDC	34	Female	White		Not of Hispanic, Latino, or Spanish origin or ancestry	Yes	Pfizer	2	171		NONE	No	No		Not Detected		Cepheid Xpert Xpress Multiplex	Not Detected						No	No	No	No	No	No	No	No	No	No	No	No	No	No	No	No	Yes	No	No	No	No	No	No	No	No
100	IDC	24	Female	White		Not of Hispanic, Latino, or Spanish origin or ancestry	Yes	Pfizer	2	100		NONE	No	No		Not Detected		Cepheid Xpert Xpress Multiplex	Not Detected						No	No	No	No	No	No	No	No	No	No	No	No	No	No	No	No	No	No	No	No	No	No	No	No	No
101	IDC	42	Female	White		Not of Hispanic, Latino, or Spanish origin or ancestry	Yes	Moderna	2	109		NONE	No	No		Not Detected		Cepheid Xpert Xpress Multiplex	Not Detected						No	No	No	No	No	No	No	No	No	No	No	No	No	No	No	No	No	No	No	No	No	No	No	No	No
102	IDC	23	Female	White		Not of Hispanic, Latino, or Spanish origin or ancestry	Yes	Pfizer	2	203		NONE	No	No		Not Detected		Cepheid Xpert Xpress Multiplex	Not Detected						No	No	No	No	No	No	No	No	No	No	No	No	No	No	No	No	No	No	No	No	No	No	No	No	No
103	IDC	35	Male	White		Not of Hispanic, Latino, or Spanish origin or ancestry	Yes	Johnson & Johnson	1	133		NONE	No	No		Not Detected		Cepheid Xpert Xpress Multiplex	Not Detected						No	No	No	No	No	No	No	No	No	No	No	No	No	No	No	No	Yes	No	No	No	No	No	Yes	No	No
104	IDC	45	Female	White		Not of Hispanic, Latino, or Spanish origin or ancestry	Yes	Pfizer	2	131		NONE	No	No		Not Detected		Cepheid Xpert Xpress Multiplex	Not Detected						No	No	No	No	No	No	No	No	No	No	No	No	No	No	No	No	Yes	No	No	No	No	No	No	No	No
105	IDC	27	Female	White		Not of Hispanic, Latino, or Spanish origin or ancestry	Yes		1	150		NONE	Yes	No		Not Detected		Cepheid Xpert Xpress Multiplex	Not Detected						No	No	No	No	No	No	No	No	No	No	No	No	No	No	No	No	No	No	No	No	No	No	No	No	No
106	IDC	41	Female	White		Not of Hispanic, Latino, or Spanish origin or ancestry	Yes	Moderna	2	172		NONE	No	No		Not Detected		Cepheid Xpert Xpress Multiplex	Not Detected						No	No	No	No	No	No	No	No	No	No	No	No	No	No	No	No	Yes	Yes	No	No	No	No	No	No	No
107	IDC	33	Female	White		Not of Hispanic, Latino, or Spanish origin or ancestry	Yes	Pfizer	2	203		NONE	No	No		Not Detected		Cepheid Xpert Xpress Multiplex	Not Detected						No	No	No	No	No	No	No	No	No	No	No	No	No	No	No	No	No	No	No	No	No	No	No	No	No
108	IDC	18	Female	Asian (including South Asian and Asian Indian)		Not of Hispanic, Latino, or Spanish origin or ancestry	Yes	Pfizer	2	99	3	SCRATCHY THROAT, PAINFUL SORE THROAT, COUGH, RUNNY NOSE, MUSCLE ACHES	Yes	No		Not Detected		Cepheid Xpert Xpress Multiplex	Not Detected						No	Yes	Yes	No	Yes	No	No	Yes	No	No	No	No	No	No	No	No	No	No	No	No	No	No	No	No	No
109	IDC	36	Female	White		Other or Mixed Hispanic, Latino or Spanish origin	Yes	Moderna	2	117		NONE	No	No		Not Detected		Cepheid Xpert Xpress Multiplex	Not Detected						No	No	No	No	No	No	No	No	No	No	No	No	No	No	No	No	No	No	No	No	No	No	No	No	No
110	IDC	31	Female	White		Not of Hispanic, Latino, or Spanish origin or ancestry	Yes	Pfizer	2	200		NONE	No	No		Not Detected		Cepheid Xpert Xpress Multiplex	Not Detected						No	No	No	No	No	No	No	No	No	No	No	No	No	No	No	No	No	No	No	No	No	No	No	No	No
111	IDC	28	Female	White		Not of Hispanic, Latino, or Spanish origin or ancestry	Yes	Pfizer	2	97		NONE	No	No		Not Detected		Cepheid Xpert Xpress Multiplex	Not Detected						No	No	No	No	No	No	No	No	No	No	No	No	No	No	No	No	No	No	No	No	No	No	No	No	No
112	IDC	37	Female	White		Not of Hispanic, Latino, or Spanish origin or ancestry	Yes	Moderna	2	99		NONE	No	No		Not Detected		Cepheid Xpert Xpress Multiplex	Not Detected						No	No	No	No	No	No	No	No	No	No	No	No	No	No	No	No	No	No	No	No	No	No	No	No	No
113	IDC	31	Female	White		Not of Hispanic, Latino, or Spanish origin or ancestry	Yes	Pfizer	2	127		NONE	No	No		Not Detected		Cepheid Xpert Xpress Multiplex	Not Detected						No	No	No	No	No	No	No	No	No	No	No	No	No	No	No	No	No	No	No	No	No	No	No	No	No
114	IDC	38	Female	White		Not of Hispanic, Latino, or Spanish origin or ancestry	Yes	Johnson & Johnson	1	146		NONE	No	No		Not Detected		Cepheid Xpert Xpress Multiplex	Not Detected						No	No	No	No	No	No	No	No	No	No	No	No	No	No	No	No	No	No	No	No	No	No	No	No	No
115	IDC	39	Female	White		Not of Hispanic, Latino, or Spanish origin or ancestry	Yes	Pfizer	2	139		NONE	Yes	No		Not Detected		Cepheid Xpert Xpress Multiplex	Not Detected						No	No	No	No	No	No	No	No	No	No	No	No	No	No	No	No	No	No	No	No	No	No	No	No	No
116	IDC	32	Female	White		Not of Hispanic, Latino, or Spanish origin or ancestry	Yes	Pfizer	2	211		NONE	No	No		Not Detected		Cepheid Xpert Xpress Multiplex	Not Detected						No	No	No	No	No	No	No	No	No	No	No	No	No	No	No	No	No	No	No	No	No	No	No	No	No
117	IDC	41	Male	Asian (including South Asian and Asian Indian)		Not of Hispanic, Latino, or Spanish origin or ancestry	Yes	Johnson & Johnson	1	135		NONE	No	No		Not Detected		Cepheid Xpert Xpress Multiplex	Not Detected						No	No	No	No	No	No	No	No	No	No	No	No	No	No	No	No		No	No	No	No	No	No	No	No
118	IDC	79	Male	White		Not of Hispanic, Latino, or Spanish origin or ancestry	Yes	Pfizer	2	156		NONE	Yes	No		Not Detected		Cepheid Xpert Xpress Multiplex	Not Detected						No	No	No	No	No	No	No	No	No	No	No	No	No	No	No	No	No	No	No	No	No	No	No	No	No
119	IDC	34	Female	White		Not of Hispanic, Latino, or Spanish origin or ancestry	Yes	Pfizer	2	224		NONE	No	No		Not Detected		Cepheid Xpert Xpress Multiplex	Not Detected						No	No	No	No	No	No	No	No	No	No	No	No	No	No	No	No	No	No	No	No	No	No	No	No	No
120	IDC	25	Female	White		Not of Hispanic, Latino, or Spanish origin or ancestry	Yes	Pfizer	2	231		NONE	No	No		Not Detected		Cepheid Xpert Xpress Multiplex	Not Detected						No	No	No	No	No	No	No	No	No	No	No	No	No	No	No	No	No	No	No	No	No	No	No	No	No
121	IDC	40	Female	White		Other or Mixed Hispanic, Latino or Spanish origin	Yes	Pfizer	2	149		NONE	No	No		Not Detected		Cepheid Xpert Xpress Multiplex	Not Detected						No	No	No	No	No	No	No	No	No	No	No	No	No	No	No	No	No	No	No	No	No	No	No	No	No
122	IDC	38	Female	White		Not of Hispanic, Latino, or Spanish origin or ancestry	Yes	Pfizer	2	140		NONE	No	No		Not Detected		Cepheid Xpert Xpress Multiplex	Not Detected						No	No	No	No	No	No	No	No	No	No	No	No	No	No	No	No	No	No	No	No	No	No	No	No	No
123	IDC	25	Female	White		Not of Hispanic, Latino, or Spanish origin or ancestry	Yes	Pfizer	2	118	4	SCRATCHY THROAT, PAINFUL SORE THROAT, COUGH, RUNNY NOSE	No	No		Not Detected		Cepheid Xpert Xpress Multiplex	Not Detected						No	Yes	Yes	No	Yes	No	No	No	No	No	No	No	No	No	No	No	No	No	No	No	No	No	No	No	No
124	IDC	38	Male	White		Not of Hispanic, Latino, or Spanish origin or ancestry	Yes	Pfizer	2	134		NONE	No	No		Not Detected		Cepheid Xpert Xpress Multiplex	Not Detected						No	No	No	No	No	No	No	No	No	No	No	No	No	No	No	No	No	No	No	No	No	No	No	No	No
125	IDC	28	Female	White		Not of Hispanic, Latino, or Spanish origin or ancestry	Yes	Pfizer	2	229		NONE	No	No		Not Detected		Cepheid Xpert Xpress Multiplex	Not Detected						No	No	No	No	No	No	No	No	No	No	No	No	No	No	No	No	No	No	No	No	No	No	No	No	No
126	IDC	24	Female	White		Not of Hispanic, Latino, or Spanish origin or ancestry	Yes	Moderna	2	182		NONE	No	No		Not Detected		Cepheid Xpert Xpress Multiplex	Not Detected						No	No	No	No	No	No	No	No	No	No	No	No	No	No	No	No	No	No	No	No	No	No	No	No	No
127	IDC	42	Female	White		Not of Hispanic, Latino, or Spanish origin or ancestry	Yes	Moderna	2	137		NONE	No	No		Not Detected		Cepheid Xpert Xpress Multiplex	Not Detected						No	No	No	No	No	No	No	No	No	No	No	No	No	No	No	No	No	No	No	No	No	No	No	No	No
128	IDC	33	Female	White		Not of Hispanic, Latino, or Spanish origin or ancestry	Yes	Moderna	2	120		NONE	No	No		Not Detected		Cepheid Xpert Xpress Multiplex	Not Detected						No	No	No	No	No	No	No	No	No	No	No	No	No	No	No	No	Yes	No	No	No	No	No	No	No	No
129	IDC	39	Female	White		Not of Hispanic, Latino, or Spanish origin or ancestry	Yes	Pfizer	2	131		NONE	No	No		Not Detected		Cepheid Xpert Xpress Multiplex	Not Detected						No	No	No	No	No	No	No	No	No	No	No	No	No	No	No	No	No	No	No	No	No	No	No	No	No
130	IDC	33	Female	White		Not of Hispanic, Latino, or Spanish origin or ancestry	Yes	Moderna	2	166		NONE	No	No		Not Detected		Cepheid Xpert Xpress Multiplex	Not Detected						No	No	No	No	No	No	No	No	No	No	No	No	No	No	No	No	No	No	No	No	No	No	No	No	No
131	IDC	29	Female	White		Not of Hispanic, Latino, or Spanish origin or ancestry	Yes	Pfizer	2	104		NONE	No	No		Not Detected		Cepheid Xpert Xpress Multiplex	Not Detected						No	No	No	No	No	No	No	No	No	No	No	No	No	No	No	No	No	No	No	No	No	No	No	No	No
132	IDC	46	Female	White		Not of Hispanic, Latino, or Spanish origin or ancestry	Yes	Pfizer	2	168		NONE	No	No		Not Detected		Cepheid Xpert Xpress Multiplex	Not Detected						No	No	No	No	No	No	No	No	No	No	No	No	No	No	No	No	Yes	No	No	No	No	No	No	Yes	Yes
133	IDC	25	Male	Other		Other or Mixed Hispanic, Latino or Spanish origin	Yes	Pfizer	2	221		NONE	No	No		Not Detected		Cepheid Xpert Xpress Multiplex	Not Detected						No	No	No	No	No	No	No	No	No	No	No	No	No	No	No	No	No	No	No	No	No	No	No	No	No
134	IDC	31	Female	White		Not of Hispanic, Latino, or Spanish origin or ancestry	Yes	Pfizer	2	148		NONE	No	No		Not Detected		Cepheid Xpert Xpress Multiplex	Not Detected						No	No	No	No	No	No	No	No	No	No	No	No	No	No	No	No	No	No	No	No	No	No	No	No	No
135	IDC	33	Female	White		Not of Hispanic, Latino, or Spanish origin or ancestry	Yes	Pfizer	2	118		NONE	No	No		Not Detected		Cepheid Xpert Xpress Multiplex	Not Detected						No	No	No	No	No	No	No	No	No	No	No	No	No	No	No	No	No	No	No	No	No	No	No	No	No
136	IDC	43	Female	White		Not of Hispanic, Latino, or Spanish origin or ancestry	Yes	Johnson & Johnson	1	157		NONE	No	No		Not Detected		Cepheid Xpert Xpress Multiplex	Not Detected						No	No	No	No	No	No	No	No	No	No	No	No	No	No	No	No	No	No	No	No	No	No	No	No	No
137	IDC	46	Female	White		Not of Hispanic, Latino, or Spanish origin or ancestry	Yes	Pfizer	2	116	3	SCRATCHY THROAT, COUGH, RUNNY NOSE, NAUSEA/VOMITING/DIARRHEA	No	No		Not Detected		Cepheid Xpert Xpress Multiplex	Not Detected						No	Yes	Yes	No	Yes	No	No	No	No	Yes	No	No	No	No	No	No	No	No	No	No	No	No	No	No	No
138	IDC	40	Male	White		Not of Hispanic, Latino, or Spanish origin or ancestry	Yes	Johnson & Johnson	1	142		SCRATCHY THROAT, RUNNY NOSE	Yes	No		Not Detected		Cepheid Xpert Xpress Multiplex	Not Detected						No	Yes	No	No	Yes	No	No	No	No	No	No	No	No	No	No	No	Yes	No	No	No	No	No	No	No	No
139	IDC	48	Female	White		Not of Hispanic, Latino, or Spanish origin or ancestry	Yes	Pfizer	2	145	12	PAINFUL SORE THROAT, COUGH, RUNNY NOSE, NAUSEA/VOMITING/DIARRHEA	Yes	No		Not Detected		Cepheid Xpert Xpress Multiplex	Not Detected						No	Yes	Yes	No	Yes	No	No	No	No	Yes	No	No	No	No	No	No	No	No	No	No	No	No	No	No	No
140	IDC	36	Female	White		Not of Hispanic, Latino, or Spanish origin or ancestry	Yes	Pfizer	2	242	0	SCRATCHY THROAT, PAINFUL SORE THROAT	Yes	No		Not Detected		Cepheid Xpert Xpress Multiplex	Not Detected						No	No	No	No	Yes	No	No	No	No	No	No	No	No	No	No	No	Yes	No	No	No	No	No	No	No	No
141	IDC	40	Male	Other	Middle eastern-African	Not of Hispanic, Latino, or Spanish origin or ancestry	Yes	Moderna	2	112	1	SCRATCHY THROAT, PAINFUL SORE THROAT	Yes	No		Not Detected		Cepheid Xpert Xpress Multiplex	Not Detected						No	No	No	No	Yes	No	No	No	No	No	No	No	No	No	No	No	No	No	No	No	No	No	No	No	No
142	IDC	42	Female	White		Not of Hispanic, Latino, or Spanish origin or ancestry	Yes	Pfizer	2	137		NONE	Yes	No		Not Detected		Cepheid Xpert Xpress Multiplex	Not Detected						No	No	No	No	No	No	No	No	No	No	No	No	No	No	No	No	Yes	No	No	No	No	No	No	Yes	No
143	IDC	38	Female	White		Not of Hispanic, Latino, or Spanish origin or ancestry	Yes	Pfizer	2	143		NONE	No	No		Not Detected		Cepheid Xpert Xpress Multiplex	Not Detected						No	No	No	No	No	No	No	No	No	No	No	No	No	No	No	No	Yes	No	No	No	No	No	No	No	No
144	IDC	40	Female	White		Not of Hispanic, Latino, or Spanish origin or ancestry	Yes	Pfizer	2	148		NONE	No	No		Not Detected		Cepheid Xpert Xpress Multiplex	Not Detected						No	No	No	No	No	No	No	No	No	No	No	No	No	No	No	No	Yes	No	No	No	No	No	No	Yes	No
145	IDC	37	Female	White		Not of Hispanic, Latino, or Spanish origin or ancestry	Yes	Pfizer	2	196		NONE	No	No		Not Detected		Cepheid Xpert Xpress Multiplex	Not Detected						No	No	No	No	No	No	No	No	No	No	No	No	No	No	No	No	Yes	No	No	No	No	No	No	No	No
146	IDC	29	Female	White		Not of Hispanic, Latino, or Spanish origin or ancestry	Yes				2	SCRATCHY THROAT, PAINFUL SORE THROAT, COUGH, RUNNY NOSE	No	No		Not Detected		Cepheid Xpert Xpress Multiplex	Not Detected						No	Yes	Yes	No	Yes	No	No	No	No	No	No	No	No	No	No	No	No	No	No	No	No	No	No	No	No
147	IDC	32	Female	White		Not of Hispanic, Latino, or Spanish origin or ancestry	Yes	Pfizer	2	155		NONE	No	No		Not Detected		Cepheid Xpert Xpress Multiplex	Not Detected						No	No	No	No	No	No	No	No	No	No	No	No	No	No	No	No	No	No	No	No	No	No	No	No	No
148	IDC	28	Female	White		Not of Hispanic, Latino, or Spanish origin or ancestry	Yes	Pfizer	2	134		NONE	No	No		Not Detected		Cepheid Xpert Xpress Multiplex	Not Detected						No	No	No	No	No	No	No	No	No	No	No	No	No	No	No	No	Yes	Yes	No	No	No	No	No	No	No
149	IDC	36	Male	White		Not of Hispanic, Latino, or Spanish origin or ancestry	Yes	Moderna	2	69		NONE	No	No		Not Detected		Cepheid Xpert Xpress Multiplex	Not Detected						No	No	No	No	No	No	No	No	No	No	No	No	No	No	No	No	No	No	No	No	No	No	No	No	No
150	IDC	37	Male	Asian (including South Asian and Asian Indian)		Not of Hispanic, Latino, or Spanish origin or ancestry	Yes	Pfizer	2	134		NONE	No	No		Not Detected		Cepheid Xpert Xpress Multiplex	Not Detected						No	No	No	No	No	No	No	No	No	No	No	No	No	No	No	No	Yes	Yes	No	No	No	No	No	No	No
151	IDC	43	Male	White		Not of Hispanic, Latino, or Spanish origin or ancestry	Yes	Pfizer	2	170		NONE	No	No		Not Detected		Cepheid Xpert Xpress Multiplex	Not Detected						No	No	No	No	No	No	No	No	No	No	No	No	No	No	No	No	No	No	No	No	No	No	No	No	No
152	IDC	28	Male	White		Not of Hispanic, Latino, or Spanish origin or ancestry	Yes	Moderna	2	188		NONE	No	No		Not Detected		Cepheid Xpert Xpress Multiplex	Not Detected						No	No	No	No	No	No	No	No	No	No	No	No	No	No	No	No	No	No	No	No	No	No	No	No	No
153	IDC	57	Female	White		Not of Hispanic, Latino, or Spanish origin or ancestry	Yes	Pfizer	2	141		NONE	No	No		Not Detected		Cepheid Xpert Xpress Multiplex	Not Detected						No	No	No	No	No	No	No	No	No	No	No	No	No	No	No	No	No	No	No	No	No	No	No	No	No
154	IDC	34	Female	White		Not of Hispanic, Latino, or Spanish origin or ancestry	Yes	Pfizer	2	218		NONE	No	No		Not Detected		Cepheid Xpert Xpress Multiplex	Not Detected						No	No	No	No	No	No	No	No	No	No	No	No	No	No	No	No	No	No	No	No	No	No	No	No	No
155	IDC	26	Female	White		Not of Hispanic, Latino, or Spanish origin or ancestry	Yes	Pfizer	2	210		NONE	No	No		Not Detected		Cepheid Xpert Xpress Multiplex	Not Detected						No	No	No	No	No	No	No	No	No	No	No	No	No	No	No	No	No	No	No	No	No	No	No	No	No
156	IDC	39	Male	White		Not of Hispanic, Latino, or Spanish origin or ancestry	Yes	Pfizer	2	127		NONE	No	No		Not Detected		Cepheid Xpert Xpress Multiplex	Not Detected						No	No	No	No	No	No	No	No	No	No	No	No	No	No	No	No	No	No	No	No	No	No	No	No	No
157	IDC	40	Female	White		Not of Hispanic, Latino, or Spanish origin or ancestry	Yes	Moderna	2	217	12	RUNNY NOSE	No	No		Not Detected		Cepheid Xpert Xpress Multiplex	Not Detected						No	Yes	No	No	No	No	No	No	No	No	No	No	No	No	No	No	No	No	No	No	No	No	No	No	No
158	IDC	40	Female	White		Not of Hispanic, Latino, or Spanish origin or ancestry	Yes	Moderna	2	199		NONE	No	No		Not Detected		Cepheid Xpert Xpress Multiplex	Not Detected						No	No	No	No	No	No	No	No	No	No	No	No	No	No	No	No	No	No	No	No	No	No	No	No	No
159	IDC	31	Not Reported	White		Not of Hispanic, Latino, or Spanish origin or ancestry	Yes	Pfizer	2	122		NONE	No	No		Not Detected		Cepheid Xpert Xpress Multiplex	Not Detected						No	No	No	No	No	No	No	No	No	No	No	No	No	No	No	No	Yes	No	No	No	No	No	No	No	No
160	IDC	43	Female	White		Not of Hispanic, Latino, or Spanish origin or ancestry	Yes	Pfizer	2	136		NONE	Yes	No		Not Detected		Cepheid Xpert Xpress Multiplex	Not Detected						No	No	No	No	No	No	No	No	No	No	No	No	No	No	No	No	No	No	No	No	No	No	No	No	No
161	IDC	42	Female	White		Not of Hispanic, Latino, or Spanish origin or ancestry	Yes	Pfizer	2	160		NONE	No	No		Not Detected		Cepheid Xpert Xpress Multiplex	Not Detected						No	No	No	No	No	No	No	No	No	No	No	No	No	No	No	No	No	No	No	No	No	No	No	No	No
162	IDC	39	Female	White		Not of Hispanic, Latino, or Spanish origin or ancestry	Yes	Pfizer	2	209		NONE	No	No		Not Detected		Cepheid Xpert Xpress Multiplex	Not Detected						No	No	No	No	No	No	No	No	No	No	No	No	No	No	No	No	No	No	No	No	No	No	No	No	No
163	IDC	67	Male	White		Not of Hispanic, Latino, or Spanish origin or ancestry	Yes	Moderna	2	159		NONE	No	Yes	RT-PCR unknown assay	Not Detected		Cepheid Xpert Xpress Multiplex	Not Detected						No	No	No	No	No	No	No	No	No	No	No	No	No	No	No	No	No	No	No	No	No	No	No	No	No
164	IDC	62	Female	White		Not of Hispanic, Latino, or Spanish origin or ancestry	Yes	Moderna	2	124		NONE	No	No		Not Detected		Cepheid Xpert Xpress Multiplex	Not Detected						No	No	No	No	No	No	No	No	No	No	No	No	No	No	No	No	No	No	No	No	No	No	No	No	No
165	IDC	41	Female	Black or African American		Not of Hispanic, Latino, or Spanish origin or ancestry	Yes	Pfizer	2	140	6	COUGH, FEVER SYMPTOMS OR CHILLS, MEASURED FEVER, MUSCLE ACHES, LOSS OF TASTE OR SMELL	Yes	Yes	Roche Cobas	Detected	25.48	Cepheid Xpert Xpress Multiplex	Detected	30.4					Yes	No	Yes	No	No	No	No	Yes	No	No	No	Yes	No	No	No	No	No	No	No	No	No	No	No	No	No
166	IDC	53	Male	Black or African American		Not of Hispanic, Latino, or Spanish origin or ancestry	Yes	Johnson & Johnson	1	183		NONE	No	Yes	Cepheid Xpert (multiplex)	Detected	34.12	Cepheid Xpert Xpress Multiplex	Not Detected			Abbott Alinity	Indeterminate		No	No	No	No	No	No	No	No	No	No	No	No	No	No	No	No	No	No	No	No	No	No	No	No	No
167	IDC	46	Female	White		Not of Hispanic, Latino, or Spanish origin or ancestry	Yes	Pfizer	2	157		NONE	No	No		Not Detected		Cepheid Xpert Xpress Multiplex	Not Detected						No	No	No	No	No	No	No	No	No	No	No	No	No	No	No	No	No	No	No	No	No	No	No	No	No
168	IDC	46	Female	White		Not of Hispanic, Latino, or Spanish origin or ancestry	Yes	Moderna	2	192		NONE	No	No		Not Detected		Cepheid Xpert Xpress Multiplex	Not Detected						No	No	No	No	No	No	No	No	No	No	No	No	No	No	No	No	No	No	No	No	No	No	No	No	No
169	IDC	29	Female	White		Not of Hispanic, Latino, or Spanish origin or ancestry	Yes	Pfizer	2	211		NONE	Yes	No		Not Detected		Cepheid Xpert Xpress Multiplex	Not Detected						No	No	No	No	No	No	No	No	No	No	No	No	No	No	No	No	No	No	No	No	No	No	No	No	No
170	IDC	35	Male	White		Not of Hispanic, Latino, or Spanish origin or ancestry	Yes	Pfizer	2	139	8	COUGH, RUNNY NOSE, LOSS OF TASTE OR SMELL	Yes	Yes	Accula SARS-CoV-2 RT-PCR	Detected	24.24	Cepheid Xpert Xpress Multiplex	Detected	29.4					No	Yes	Yes	No	No	No	No	No	No	No	No	Yes	No	No	No	No	No	No	No	No	No	No	No	No	No
171	IDC	35	Female	White		Not of Hispanic, Latino, or Spanish origin or ancestry	Yes	Moderna	2	131	7	RUNNY NOSE, MUSCLE ACHES, LOSS OF TASTE OR SMELL, RED OR PAINFUL EYES	Yes	Yes	Thermo Fisher TaqPath COVID-19 Combo Kit	Detected	26.79	Cepheid Xpert Xpress Multiplex	Detected	27.4					No	Yes	No	No	No	No	No	Yes	No	No	No	Yes	No	No	No	Yes	No	No	No	No	No	No	No	No	No
172	IDC	63	Female	White		Not of Hispanic, Latino, or Spanish origin or ancestry	Yes	Moderna	2	187	0	RUNNY NOSE	Yes	No		Not Detected		Cepheid Xpert Xpress Multiplex	Not Detected						No	Yes	No	No	No	No	No	No	No	No	No	No	No	No	No	No	Yes	Yes	Yes	No	No	No	Yes	No	No
173	IDC	35	Female	Asian (including South Asian and Asian Indian)			Yes	Pfizer	2	166		NONE	Yes	No		Not Detected		Cepheid Xpert Xpress Multiplex	Not Detected						No	No	No	No	No	No	No	No	No	No	No	No	No	No	No	No	No	No	No	No	No	No	No	No	No
174	IDC	42	Female	Asian (including South Asian and Asian Indian)		Not of Hispanic, Latino, or Spanish origin or ancestry	Yes	Pfizer	2	145	6	SCRATCHY THROAT, COUGH, RUNNY NOSE	No	No		Not Detected		Cepheid Xpert Xpress Multiplex	Not Detected						No	Yes	Yes	No	Yes	No	No	No	No	No	No	No	No	No	No	No	No	No	No	No	No	No	No	No	No
175	IDC	55	Female	White		Not of Hispanic, Latino, or Spanish origin or ancestry	Yes	Pfizer	2	185		NONE	No	No		Not Detected		Cepheid Xpert Xpress Multiplex	Not Detected						No	No	No	No	No	No	No	No	No	No	No	No	No	No	No	No	No	No	No	No	No	No	No	No	No
176	IDC	31	Male	White		Not of Hispanic, Latino, or Spanish origin or ancestry	Yes	Pfizer	2	245	3	SCRATCHY THROAT, COUGH, RUNNY NOSE, FEVER SYMPTOMS OR CHILLS, MEASURED FEVER, MUSCLE ACHES, NAUSEA/VOMITING/DIARRHEA	No	Yes	Roche Cobas	Detected	13.67	Cepheid Xpert Xpress Multiplex	Detected	20.9					Yes	Yes	Yes	No	Yes	No	No	Yes	No	Yes	No	No	No	No	No	No	No	No	No	No	No	No	No	No	No
177	IDC	26	Female	White		Not of Hispanic, Latino, or Spanish origin or ancestry					5	SCRATCHY THROAT, COUGH, RUNNY NOSE, FEVER SYMPTOMS OR CHILLS, MUSCLE ACHES, NAUSEA/VOMITING/DIARRHEA, LOSS OF TASTE OR SMELL	Yes	Yes	Cepheid Xpert (single target)	Detected	22	Cepheid Xpert Xpress Multiplex	Detected	30.3					Yes	Yes	Yes	No	Yes	No	No	Yes	No	Yes	No	Yes	No	No	No	No	No	No	No	No	No	No	No	No	No
178	IDC	41	Male	Native Hawaiian or Pacific Islander		Not of Hispanic, Latino, or Spanish origin or ancestry	Yes	Moderna	2	125	7	COUGH, FEVER SYMPTOMS OR CHILLS, MEASURED FEVER, MUSCLE ACHES, LOSS OF TASTE OR SMELL	No	Yes	Roche Cobas	Detected	30.83	Cepheid Xpert Xpress SARS-CoV-2 Single Target	Detected	38.1					Yes	No	Yes	No	No	No	No	Yes	No	No	No	Yes	No	No	No	No	No	No	No	No	No	No	No	No	No
179	IDC	24	Female	White		Not of Hispanic, Latino, or Spanish origin or ancestry	Yes	Pfizer	2	265	13	FEVER SYMPTOMS OR CHILLS, LOSS OF TASTE OR SMELL	No	Yes	Cepheid Xpert (single target)	Not Detected		Cepheid Xpert Xpress SARS-CoV-2 Single Target	Not Detected						Yes	No	No	No	No	No	No	No	No	No	No	Yes	No	No	No	No	No	No	No	No	No	No	No	No	No
180	IDC	29	Female	Asian (including South Asian and Asian Indian)		Other or Mixed Hispanic, Latino or Spanish origin	Yes	Pfizer	2	254		NONE	Yes	Yes	Abbott Alinity m	Not Detected		Cepheid Xpert Xpress SARS-CoV-2 Single Target	Detected	39.8					No	No	No	No	No	No	No	No	No	No	No	No	No	No	No	No	No	No	No	No	No	No	No	No	No
181	IDC	29	Male	White		Not of Hispanic, Latino, or Spanish origin or ancestry	Yes	Johnson & Johnson	1	173	13	SCRATCHY THROAT, PAINFUL SORE THROAT, COUGH, RUNNY NOSE, FEVER SYMPTOMS OR CHILLS, MEASURED FEVER, LOSS OF TASTE OR SMELL	Yes	Yes	Thermo Fisher TaqPath COVID-19 Combo Kit	Detected	29.88	Cepheid Xpert Xpress SARS-CoV-2 Single Target	Not Detected			Abbott Alinity	Detected	36.22	Yes	Yes	Yes	No	Yes	No	No	No	No	No	No	Yes	No	No	No	No	No	No	No	No	No	No	No	No	No
182	IDC	27	Male	White			Yes	Moderna	2	151	5	SCRATCHY THROAT, COUGH, RUNNY NOSE, FEVER SYMPTOMS OR CHILLS, MUSCLE ACHES, LOSS OF TASTE OR SMELL	No	Yes	Roche Cobas	Not Detected		Cepheid Xpert Xpress SARS-CoV-2 Single Target	Not Detected						Yes	Yes	Yes	No	Yes	No	No	Yes	No	No	No	Yes	No	No	No	No	No	No	No	No	No	No	No	No	No
183	IDC	41	Female	White		Not of Hispanic, Latino, or Spanish origin or ancestry	Yes	Moderna	2	158	8	SCRATCHY THROAT	Yes	Yes	Roche Cobas	Not Detected		Cepheid Xpert Xpress SARS-CoV-2 Single Target	Not Detected						No	No	No	No	Yes	No	No	No	No	No	No	No	No	No	No	No	No	No	No	No	No	No	No	No	No
184	IDC	29	Male	White		Not of Hispanic, Latino, or Spanish origin or ancestry	Yes	Pfizer	2	129		NONE	No	No		Error		Cepheid Xpert Xpress Multiplex	Not Detected						No	No	No	No	No	No	No	No	No	No	No	No	No	No	No	No	Yes	No	No	No	No	No	No	No	No
185	IDC	52	Male	Asian (including South Asian and Asian Indian)		Not of Hispanic, Latino, or Spanish origin or ancestry	Yes	Pfizer	2	155		NONE	No	No		Invalid		Cepheid Xpert Xpress Multiplex	Not Detected						No	No	No	No	No	No	No	No	No	No	No	No	No	No	No	No	No	No	No	No	No	No	No	No	No
186	ACCESS	45	Female	White		Not of Hispanic, Latino, or Spanish origin or ancestry	No	N/A	0			NONE	No	No		Not Detected		Cepheid Xpert Xpress Multiplex	Not Detected						No	No	No	No	No	No	No	No	No	No	No	No	No	No	No	No	No	No	No	No	No	No	No	No	No
187	ACCESS	51	Female	Black or African American		Not of Hispanic, Latino, or Spanish origin or ancestry	Yes	Pfizer	2	91		NONE	No	No		Not Detected		Cepheid Xpert Xpress Multiplex	Not Detected						No	No	No	No	No	No	No	No	No	No	No	No	No	No	No	No	No	No	No	No	No	No	No	No	No
188	ACCESS	40	Female	Black or African American		Not of Hispanic, Latino, or Spanish origin or ancestry	Yes	Pfizer	1	141		NONE	No	No		Not Detected		Cepheid Xpert Xpress Multiplex	Not Detected						No	No	No	No	No	No	No	No	No	No	No	No	No	No	No	No	No	No	No	No	No	No	No	No	No
189	ACCESS	58	Male	White		Other or Mixed Hispanic, Latino or Spanish origin	Yes	Moderna	2	123		NONE	No	No		Not Detected		Cepheid Xpert Xpress Multiplex	Not Detected						No	No	No	No	No	No	No	No	No	No	No	No	No	No	No	No	No	No	No	No	No	No	No	No	No
190	ACCESS	46	Male	White		Not of Hispanic, Latino, or Spanish origin or ancestry	Yes	Moderna	2	151		NONE	No	No		Not Detected		Cepheid Xpert Xpress Multiplex	Not Detected						No	No	No	No	No	No	No	No	No	No	No	No	No	No	No	No	Yes	Yes	No	No	No	No	No	No	No
191	ACCESS	60	Male	White		Not of Hispanic, Latino, or Spanish origin or ancestry	Yes	Johnson & Johnson	1	145		NONE	No	No		Not Detected		Cepheid Xpert Xpress Multiplex	Not Detected						No	No	No	No	No	No	No	No	No	No	No	No	No	No	No	No	Yes	Yes	No	Yes	No	No	Yes	No	No
192	ACCESS	58	Male	White		Not of Hispanic, Latino, or Spanish origin or ancestry	Yes	Pfizer	2	153		NONE	No	No		Not Detected		Cepheid Xpert Xpress SARS-CoV-2 Single Target	Not Detected						No	No	No	No	No	No	No	No	No	No	No	No	No	No	No	No	Yes	Yes	No	No	No	No	No	No	No
193	ACCESS	47	Male	White		Not of Hispanic, Latino, or Spanish origin or ancestry	Yes	Moderna	2	148		NONE	No	No		Not Detected		Cepheid Xpert Xpress SARS-CoV-2 Single Target	Not Detected						No	No	No	No	No	No	No	No	No	No	No	No	No	No	No	No	Yes	Yes	No	No	No	No	No	No	No
194	ACCESS	55	Male	White		Not of Hispanic, Latino, or Spanish origin or ancestry	Yes	Pfizer	2	135		NONE	No	No		Not Detected		Cepheid Xpert Xpress SARS-CoV-2 Single Target	Not Detected						No	No	No	No	No	No	No	No	No	No	No	No	No	No	No	No	No	No	No	No	No	No	No	No	No
195	ACCESS	48	Male	Asian (including South Asian and Asian Indian)		Not of Hispanic, Latino, or Spanish origin or ancestry	Yes	Moderna	2	113		NONE	No	No		Not Detected		Cepheid Xpert Xpress SARS-CoV-2 Single Target	Not Detected						No	No	No	No	No	No	No	No	No	No	No	No	No	No	No	No	No	No	No	No	No	No	No	No	No
196	ACCESS	35	Female	Black or African American		Not of Hispanic, Latino, or Spanish origin or ancestry	Yes	Moderna	2	155		NONE	No	No		Not Detected		Cepheid Xpert Xpress SARS-CoV-2 Single Target	Not Detected						No	No	No	No	No	No	No	No	No	No	No	No	No	No	No	No	Yes	Yes	Yes	No	No	No	No	Yes	No
197	ACCESS	43	Female	Black or African American		Not of Hispanic, Latino, or Spanish origin or ancestry	Yes	Moderna	2	88		NONE	No	No		Not Detected		Cepheid Xpert Xpress SARS-CoV-2 Single Target	Not Detected						No	No	No	No	No	No	No	No	No	No	No	No	No	No	No	No	Yes	Yes	No	No	No	No	No	No	No
198	ACCESS	36	Female	Black or African American		Not of Hispanic, Latino, or Spanish origin or ancestry	No	N/A	0			NONE	No	No		Not Detected		Cepheid Xpert Xpress SARS-CoV-2 Single Target	Not Detected						No	No	No	No	No	No	No	No	No	No	No	No	No	No	No	No	Yes	Yes	No	No	No	No	No	No	No
199	ACCESS	51	Female	Black or African American		Not of Hispanic, Latino, or Spanish origin or ancestry	Yes	Pfizer	2	57		NONE	No	No		Not Detected		Cepheid Xpert Xpress SARS-CoV-2 Single Target	Not Detected						No	No	No	No	No	No	No	No	No	No	No	No	No	No	No	No	Yes	Yes	Yes	No	No	No	No	No	No
200	EMORY	35	Female				Yes	Pfizer	2	42	3	FEVER, CONGESTION, COUGH, HEADACHE, DIARRHEA, LOSS OF SENSE OF TASTE OR SMELL		No		Not Detected		Cepheid Xpert Xpress SARS-CoV-2 Single Target	Not Detected						Yes	Yes	Yes	Yes	No	No	No	No	No	Yes	No	Yes	No	No	No	No
201	EMORY	65	Female				Yes	Moderna	2	142	4	CONGESTION, COUGH		No		Not Detected		Cepheid Xpert Xpress SARS-CoV-2 Single Target	Not Detected						No	Yes	Yes	No	No	No	No	No	No	No	No	No	No	No	No	No
202	EMORY	68	Male				Yes	Moderna	2	107	0	CONGESTION, HEADACHE		No		Not Detected		Cepheid Xpert Xpress SARS-CoV-2 Single Target	Not Detected						No	Yes	No	Yes	No	No	No	No	No	No	No	No	No	No	No	No
203	EMORY	69	Female				No	N/A	0		3	CHILLS, CONGESTION, COUGH, HEADACHE, FATIGUE, ARTHRALGIAS, MYALGIAS		No		Not Detected		Cepheid Xpert Xpress SARS-CoV-2 Single Target	Not Detected						Yes	Yes	Yes	Yes	No	Yes	Yes	Yes	No	No	No	No	No	No	No	No
204	EMORY	79	Male				No	N/A	0		3	CONGESTION, COUGH, HEADACHE, SORE THROAT, FATIGUE		No		Detected	15.73	Cepheid Xpert Xpress SARS-CoV-2 Single Target	Detected	22.3					No	Yes	Yes	Yes	Yes	Yes	No	No	No	No	No	No	No	No	No	No
205	EMORY	65	Female				Yes	Moderna	2	204	10	FEVER, CONGESTION, COUGH, HEADACHE, SORE THROAT, FATIGUE, ARTHRALGIAS, MYALGIAS, LOSS OF SENSE OF TASTE OR SMELL		No		Not Detected		Cepheid Xpert Xpress SARS-CoV-2 Single Target	Not Detected						Yes	Yes	Yes	Yes	Yes	Yes	Yes	Yes	No	No	No	Yes	No	No	No	No
206	EMORY	45	Male				No	N/A	0		1	HEADACHE, FATIGUE		No		Not Detected		Cepheid Xpert Xpress SARS-CoV-2 Single Target	Not Detected						No	No	No	Yes	No	Yes	No	No	No	No	No	No	No	No	No	No
207	EMORY	70	Female				Yes	Moderna	2	171	6	CHILLS, CONGESTION, HEADACHE, SORE THROAT, MYALGIAS		No		Not Detected		Cepheid Xpert Xpress SARS-CoV-2 Single Target	Not Detected						Yes	Yes	No	Yes	Yes	No	No	Yes	No	No	No	No	No	No	No	No
208	EMORY	47	Male				Yes	Moderna	2	101	3	CONGESTION, COUGH, HEADACHE		No		Not Detected		Cepheid Xpert Xpress SARS-CoV-2 Single Target	Not Detected						No	Yes	Yes	Yes	No	No	No	No	No	No	No	No	No	No	No	No
209	EMORY	44	Female				Yes	Pfizer	1	11	10	CHILLS, HEADACHE, SORE THROAT, MYALGIAS, NAUSEA, ABDOMINAL PAIN		No		Not Detected		Cepheid Xpert Xpress SARS-CoV-2 Single Target	Not Detected						Yes	No	No	Yes	Yes	No	No	Yes	No	Yes	Yes	No	No	No	No	No
210	EMORY	76	Male				Yes	Moderna	2	171	6	CONGESTION, HEADACHE, MYALGIAS, NAUSEA, ABDOMINAL PAIN		No		Not Detected		Cepheid Xpert Xpress SARS-CoV-2 Single Target	Not Detected						No	Yes	No	Yes	No	No	No	Yes	No	Yes	Yes	No	No	No	No	No
211	EMORY	48	Male				No	N/A	0		10	FEVER, CHILLS, CONGESTION, COUGH, HEADACHE, FATIGUE, ARTHRALGIAS, MYALGIAS, PHOTOPHOBIA, VOMITING, NAUSEA, LOSS OF SENSE OF TASTE OR SMELL, SHORTNESS OF BREATH		No		Detected	21.66	Cepheid Xpert Xpress SARS-CoV-2 Single Target	Detected	30.3					Yes	Yes	Yes	Yes	No	Yes	Yes	Yes	Yes	Yes	No	Yes	Yes	No	No	No
212	EMORY	63	Male				No	N/A	0		22	FEVER, CHILLS, CONGESTION, COUGH, HEADACHE, FATIGUE, ARTHRALGIAS, MYALGIAS, VOMITING, NAUSEA, DIARRHEA, ABDOMINAL PAIN		No		Not Detected		Cepheid Xpert Xpress SARS-CoV-2 Single Target	Not Detected						Yes	Yes	Yes	Yes	No	Yes	Yes	Yes	No	Yes	Yes	No	No	No	No	No
213	EMORY	41	Female				Yes	Moderna	2	73	8	CONGESTION, COUGH		No		Not Detected		Cepheid Xpert Xpress SARS-CoV-2 Single Target	Not Detected						No	Yes	Yes	No	No	No	No	No	No	No	No	No	No	No	No	No
214	EMORY	67	Female				Yes	Moderna	2	159	3	HEADACHE, FATIGUE		No		Not Detected		Cepheid Xpert Xpress SARS-CoV-2 Single Target	Not Detected						No	No	No	Yes	No	Yes	No	No	No	No	No	No	No	No	No	No
215	EMORY	44	Female				No	N/A	0		4	COUGH, HEADACHE, FATIGUE		No		Not Detected		Cepheid Xpert Xpress SARS-CoV-2 Single Target	Not Detected						No	No	Yes	Yes	No	Yes	No	No	No	No	No	No	No	No	No	No
216	EMORY	36	Female				Yes	Moderna	1	12	10	FEVER, CHILLS, CONGESTION, COUGH, HEADACHE, SORE THROAT, FATIGUE, ARTHRALGIAS, MYALGIAS, PHOTOPHOBIA, ABDOMINAL PAIN, LOSS OF SENSE OF TASTE OR SMELL, SHORTNESS OF BREATH		No		Detected	30.37	Cepheid Xpert Xpress SARS-CoV-2 Single Target	Detected	41.7					Yes	Yes	Yes	Yes	Yes	Yes	Yes	Yes	Yes	No	Yes	Yes	Yes	No	No	No
217	EMORY	55	Male				Yes	Pfizer	2	17	1	FEVER, CHILLS, CONGESTION, HEADACHE, SORE THROAT, FATIGUE, ARTHRALGIAS, MYALGIAS, PHOTOPHOBIA, SHORTNESS OF BREATH		No		Not Detected		Cepheid Xpert Xpress SARS-CoV-2 Single Target	Not Detected						Yes	Yes	No	Yes	Yes	Yes	Yes	Yes	Yes	No	No	No	Yes	No	No	No
218	EMORY	29	Male				No	N/A	0		4	FEVER, CHILLS, CONGESTION, COUGH, HEADACHE, FATIGUE, NAUSEA, DIARRHEA, LOSS OF SENSE OF TASTE OR SMELL		No		Detected	29.23	Cepheid Xpert Xpress SARS-CoV-2 Single Target	Detected	38.8					Yes	Yes	Yes	Yes	No	Yes	No	No	No	Yes	No	Yes	No	No	No	No
219	EMORY	58	Female				No	N/A	0		0	CONGESTION, HEADACHE, SORE THROAT		No		Not Detected		Cepheid Xpert Xpress SARS-CoV-2 Single Target	Not Detected						No	Yes	No	Yes	Yes	No	No	No	No	No	No	No	No	No	No	No
220	EMORY	32	Male				No	N/A	0			NONE		No		Not Detected		Cepheid Xpert Xpress SARS-CoV-2 Single Target	Not Detected						No	No	No	No	No	No	No	No	No	No	No	No	No	No	No	No
221	EMORY	32	Female				No	N/A	0		3	COUGH, SORE THROAT		No		Not Detected		Cepheid Xpert Xpress SARS-CoV-2 Single Target	Not Detected						No	No	Yes	No	Yes	No	No	No	No	No	No	No	No	No	No	No
222	EMORY	20	Female				No	N/A	0		8	CONGESTION, HEADACHE, FATIGUE, ARTHRALGIAS, MYALGIAS, NAUSEA		No		Not Detected		Cepheid Xpert Xpress SARS-CoV-2 Single Target	Not Detected						No	Yes	No	Yes	No	Yes	Yes	Yes	No	Yes	No	No	No	No	No	No
223	EMORY	24	Female				Yes	Pfizer	2	157	4	FEVER, CHILLS, CONGESTION, COUGH, HEADACHE, SORE THROAT, FATIGUE, MYALGIAS, PHOTOPHOBIA, NAUSEA, ABDOMINAL PAIN, LOSS OF SENSE OF TASTE OR SMELL, SHORTNESS OF BREATH		Yes	Abbott Alinity M	Detected	24.47	Cepheid Xpert Xpress SARS-CoV-2 Single Target	Detected	30.6					Yes	Yes	Yes	Yes	Yes	Yes	No	Yes	Yes	Yes	Yes	Yes	Yes	No	No	No
224	EMORY	44	Male				No	N/A	0		2	FEVER, CHILLS, CONGESTION, COUGH, HEADACHE, FATIGUE, ARTHRALGIAS, MYALGIAS, PHOTOPHOBIA, NAUSEA		No		Detected	12.04	Cepheid Xpert Xpress SARS-CoV-2 Single Target	Detected	16.8					Yes	Yes	Yes	Yes	No	Yes	Yes	Yes	Yes	Yes	No	No	No	No	No	No
225	EMORY	52	Female				No	N/A	0		6	FEVER, CHILLS, CONGESTION, COUGH, HEADACHE, SORE THROAT, FATIGUE, ARTHRALGIAS, MYALGIAS, NAUSEA, DIARRHEA, ABDOMINAL PAIN, LOSS OF SENSE OF TASTE OR SMELL, SHORTNESS OF BREATH		Yes	Abbott Alinity M	Detected	20.07	Cepheid Xpert Xpress SARS-CoV-2 Single Target	Detected	25.1					Yes	Yes	Yes	Yes	Yes	Yes	Yes	Yes	No	Yes	Yes	Yes	Yes	No	No	No
226	EMORY	20	Male				No	N/A	0		4	CHILLS, CONGESTION, VOMITING, NAUSEA, ABDOMINAL PAIN		No		Not Detected		Cepheid Xpert Xpress SARS-CoV-2 Single Target	Not Detected						Yes	Yes	No	No	No	No	No	No	No	Yes	Yes	No	No	No	No	No
227	EMORY	65	Female				No	N/A	0		6	CHILLS, CONGESTION, COUGH, FATIGUE, MYALGIAS, NAUSEA, DIARRHEA, LOSS OF SENSE OF TASTE OR SMELL, SHORTNESS OF BREATH		No		Detected	20.87	Cepheid Xpert Xpress SARS-CoV-2 Single Target	Detected	28.8					Yes	Yes	Yes	No	No	Yes	No	Yes	No	Yes	No	Yes	Yes	No	No	No
228	EMORY	66	Male				No	N/A	0		10	CHILLS, COUGH, HEADACHE, FATIGUE, ARTHRALGIAS, MYALGIAS, NAUSEA, LOSS OF SENSE OF TASTE OR SMELL		No		Detected	26.99	Cepheid Xpert Xpress SARS-CoV-2 Single Target	Detected	37.3					Yes	No	Yes	Yes	No	Yes	Yes	Yes	No	Yes	No	Yes	No	No	No	No
229	EMORY	48	Female				Yes	Moderna	2	230	5	CONGESTION, COUGH, HEADACHE, SORE THROAT, FATIGUE		No		Not Detected		Cepheid Xpert Xpress SARS-CoV-2 Single Target	Not Detected						No	Yes	Yes	Yes	Yes	Yes	No	No	No	No	No	No	No	No	No	No
230	EMORY	25	Female				No	N/A	0		2	FEVER, CHILLS, CONGESTION, COUGH, HEADACHE, SORE THROAT, FATIGUE, MYALGIAS, PHOTOPHOBIA, DIARRHEA, ABDOMINAL PAIN		No		Not Detected		Cepheid Xpert Xpress SARS-CoV-2 Single Target	Not Detected						Yes	Yes	Yes	Yes	Yes	Yes	No	Yes	Yes	Yes	Yes	No	No	No	No	No
231	EMORY	38	Female				Yes	Pfizer	2	3		NONE		No		Not Detected		Cepheid Xpert Xpress SARS-CoV-2 Single Target	Not Detected						No	No	No	No	No	No	No	No	No	No	No	No	No	No	No	No
232	EMORY	67	Male				Yes	Moderna	2	202	4	CONGESTION, COUGH, HEADACHE, SORE THROAT, FATIGUE, SHORTNESS OF BREATH, SWOLLEN LYMPH NODES		No		Not Detected		Cepheid Xpert Xpress SARS-CoV-2 Single Target	Not Detected						No	Yes	Yes	Yes	Yes	Yes	No	No	No	No	No	No	Yes	No	No	No
233	EMORY	73	Female				Yes	Moderna	2	120	2	CHILLS, CONGESTION, COUGH, HEADACHE, SORE THROAT, FATIGUE, ARTHRALGIAS, MYALGIAS, PHOTOPHOBIA, NAUSEA, ABDOMINAL PAIN		No		Not Detected		Cepheid Xpert Xpress SARS-CoV-2 Single Target	Not Detected						Yes	Yes	Yes	Yes	Yes	Yes	Yes	Yes	Yes	Yes	Yes	No	No	No	No	No
234	EMORY	72	Female				No	N/A	0		4	CHILLS, CONGESTION, COUGH, HEADACHE, SORE THROAT, FATIGUE, MYALGIAS, PHOTOPHOBIA, ABDOMINAL PAIN, SHORTNESS OF BREATH		No		Detected	15.65	Cepheid Xpert Xpress SARS-CoV-2 Single Target	Detected	20.3					Yes	Yes	Yes	Yes	Yes	Yes	No	Yes	Yes	No	Yes	No	Yes	No	No	No
235	EMORY	45	Female				No	N/A	0		2	FEVER, CONGESTION, COUGH, HEADACHE, SORE THROAT, MYALGIAS		No		Detected	17.28	Cepheid Xpert Xpress SARS-CoV-2 Single Target	Detected	25.7					Yes	Yes	Yes	Yes	Yes	No	No	Yes	No	No	No	No	No	No	No	No
236	EMORY	36	Male				Yes	Pfizer	2	133	4	FEVER, HEADACHE, MYALGIAS, ABDOMINAL PAIN, LOSS OF SENSE OF TASTE OR SMELL		No		Detected	30.42	Cepheid Xpert Xpress SARS-CoV-2 Single Target	Detected	41.2					Yes	No	No	Yes	No	No	No	Yes	No	No	Yes	Yes	No	No	No	No
237	EMORY	60	Male				Yes	Pfizer	2	143	9	FEVER, COUGH, HEADACHE, ARTHRALGIAS, LOSS OF SENSE OF TASTE OR SMELL		Yes	Abbott Alinity M	Detected	29.09	Cepheid Xpert Xpress SARS-CoV-2 Single Target	Detected	38.6					Yes	No	Yes	Yes	No	No	Yes	No	No	No	No	Yes	No	No	No	No
238	EMORY	43	Female				Yes	Pfizer	2	112	4	HEADACHE, SORE THROAT, ABDOMINAL PAIN, LOSS OF SENSE OF TASTE OR SMELL		No		Detected	33.15	Cepheid Xpert Xpress SARS-CoV-2 Single Target	Not Detected			Abbott Alinity	Detected	36.84	No	No	No	Yes	Yes	No	No	No	No	No	Yes	Yes	No	No	No	No
239	EMORY	58	Male				Yes	Moderna	2	152	6	FEVER, CONGESTION, COUGH, HEADACHE, SORE THROAT, FATIGUE, DIARRHEA, LOSS OF SENSE OF TASTE OR SMELL		Yes	Abbott Alinity M	Detected	22.42	Cepheid Xpert Xpress SARS-CoV-2 Single Target	Detected	31.4					Yes	Yes	Yes	Yes	Yes	Yes	No	No	No	Yes	No	Yes	No	No	No	No
240	EMORY	22	Female				No	N/A	0		4	CONGESTION, COUGH, HEADACHE		No		Not Detected		Cepheid Xpert Xpress SARS-CoV-2 Single Target	Not Detected						No	Yes	Yes	Yes	No	No	No	No	No	No	No	No	No	No	No	No
241	EMORY	52	Female				Yes	Moderna	2	207	4	CONGESTION, FATIGUE, ARTHRALGIAS, LOSS OF SENSE OF TASTE OR SMELL, SHORTNESS OF BREATH		Yes	Abbott Alinity M	Not Detected		Cepheid Xpert Xpress SARS-CoV-2 Single Target	Not Detected						No	Yes	No	No	No	Yes	Yes	No	No	No	No	Yes	Yes	No	No	No
242	EMORY	60	Male				No	N/A	0		5	FEVER, CHILLS, CONGESTION, COUGH, HEADACHE, SORE THROAT, FATIGUE, MYALGIAS, NAUSEA		Yes	Abbott Alinity M	Detected	18.62	Cepheid Xpert Xpress SARS-CoV-2 Single Target	Detected	27.4					Yes	Yes	Yes	Yes	Yes	Yes	No	Yes	No	Yes	No	No	No	No	No	No
243	EMORY	48	Male				Yes	Pfizer	2	131	6	FEVER, CHILLS, CONGESTION, COUGH, HEADACHE, SORE THROAT, FATIGUE, NAUSEA, LOSS OF SENSE OF TASTE OR SMELL, SHORTNESS OF BREATH		Yes	Abbott Alinity M	Detected	29.11	Cepheid Xpert Xpress SARS-CoV-2 Single Target	Detected	34.5					Yes	Yes	Yes	Yes	Yes	Yes	No	No	No	Yes	No	Yes	Yes	No	No	No
244	EMORY	45	Female				No	N/A	0		6	FEVER, CHILLS, COUGH, HEADACHE, FATIGUE, ARTHRALGIAS, MYALGIAS, DIARRHEA		Yes	Abbott Alinity M	Detected	23.03	Cepheid Xpert Xpress SARS-CoV-2 Single Target	Detected	30.2					Yes	No	Yes	Yes	No	Yes	Yes	Yes	No	Yes	No	No	No	No	No	No
245	EMORY	71	Male				Yes	Pfizer	2	168	10	FEVER, CHILLS, CONGESTION, COUGH, HEADACHE, FATIGUE, ARTHRALGIAS, MYALGIAS, DIARRHEA, LOSS OF SENSE OF TASTE OR SMELL		Yes	Abbott Alinity M	Detected	19.06	Cepheid Xpert Xpress SARS-CoV-2 Single Target	Detected	28.1					Yes	Yes	Yes	Yes	No	Yes	Yes	Yes	No	Yes	No	Yes	No	No	No	No
246	EMORY	65	Female				Yes	Pfizer	2	193	7	FEVER, CHILLS, CONGESTION, COUGH, HEADACHE, SORE THROAT, FATIGUE, ARTHRALGIAS, MYALGIAS, PHOTOPHOBIA, VOMITING, NAUSEA, DIARRHEA, ABDOMINAL PAIN, SHORTNESS OF BREATH		Yes	Abbott Alinity M	Detected	22.13	Cepheid Xpert Xpress SARS-CoV-2 Single Target	Detected	30.4					Yes	Yes	Yes	Yes	Yes	Yes	Yes	Yes	Yes	Yes	Yes	No	Yes	No	No	No
247	EMORY	67	Female				Yes	Pfizer	2	169	7	CONGESTION, FATIGUE		Yes	Abbott Alinity M	Detected	18.55	Cepheid Xpert Xpress SARS-CoV-2 Single Target	Detected	25.7					No	Yes	No	No	No	Yes	No	No	No	No	No	No	No	No	No	No
248	EMORY	55	Female				Yes	Pfizer	2	188	6	FEVER, CHILLS, CONGESTION, COUGH, FATIGUE, ABDOMINAL PAIN, SHORTNESS OF BREATH		Yes	Abbott Alinity M	Detected	20.85	Cepheid Xpert Xpress SARS-CoV-2 Single Target	Detected	31.5					Yes	Yes	Yes	No	No	Yes	No	No	No	No	Yes	No	Yes	No	No	No
249	EMORY	57	Female				Yes	Pfizer	1	19	9	FEVER, CHILLS, CONGESTION, COUGH, HEADACHE, FATIGUE, ARTHRALGIAS, NAUSEA		No		Not Detected		Cepheid Xpert Xpress SARS-CoV-2 Single Target	Not Detected						Yes	Yes	Yes	Yes	No	Yes	Yes	No	No	Yes	No	No	No	No	No	No
250	EMORY	55	Male				Yes	Pfizer	2	134	9	FEVER, CHILLS, CONGESTION, COUGH, HEADACHE, FATIGUE, ARTHRALGIAS, MYALGIAS, NAUSEA, DIARRHEA, SHORTNESS OF BREATH		No		Not Detected		Cepheid Xpert Xpress SARS-CoV-2 Single Target	Not Detected						Yes	Yes	Yes	Yes	No	Yes	Yes	Yes	No	Yes	No	No	Yes	No	No	No
251	EMORY	42	Male				Yes	Moderna	2	132		NONE		No		Not Detected		Cepheid Xpert Xpress SARS-CoV-2 Single Target	Not Detected						No	No	No	No	No	No	No	No	No	No	No	No	No	No	No	No
252	EMORY	63	Male				Yes	Pfizer	2	147		NONE		No		Not Detected		Cepheid Xpert Xpress SARS-CoV-2 Single Target	Not Detected						No	No	No	No	No	No	No	No	No	No	No	No	No	No	No	No
253	EMORY	77	Male				Yes	Johnson & Johnson	1	5	0	CONGESTION, SORE THROAT		No		Not Detected		Cepheid Xpert Xpress SARS-CoV-2 Single Target	Not Detected						No	Yes	No	No	Yes	No	No	No	No	No	No	No	No	No	No	No
254	EMORY	70	Male				Yes	Moderna	2	106	96	ARTHRALGIAS, MYALGIAS		No		Not Detected		Cepheid Xpert Xpress SARS-CoV-2 Single Target	Not Detected						No	No	No	No	No	No	Yes	Yes	No	No	No	No	No	No	No	No
255	EMORY	69	Male				Yes	Moderna	2	185		NONE		No		Not Detected		Cepheid Xpert Xpress SARS-CoV-2 Single Target	Not Detected						No	No	No	No	No	No	No	No	No	No	No	No	No	No	No	No
256	EMORY	50	Male				No	N/A	0			NONE		No		Not Detected		Cepheid Xpert Xpress SARS-CoV-2 Single Target	Not Detected						No	No	No	No	No	No	No	No	No	No	No	No	No	No	No	No
257	EMORY	56	Female				No	N/A	0		3	CONGESTION, LOSS OF VOICE		No		Not Detected		Cepheid Xpert Xpress SARS-CoV-2 Single Target	Not Detected						No	Yes	No	No	No	No	No	No	No	No	No	No	No	No	No	No
258	EMORY	56	Male				Yes	Pfizer	2	140	1	COUGH, HEADACHE, FATIGUE, DIARRHEA		No		Not Detected		Cepheid Xpert Xpress SARS-CoV-2 Single Target	Not Detected						No	No	Yes	Yes	No	Yes	No	No	No	Yes	No	No	No	No	No	No
259	EMORY	48	Female				Yes	Moderna	2	140		NONE		No		Not Detected		Cepheid Xpert Xpress SARS-CoV-2 Single Target	Not Detected						No	No	No	No	No	No	No	No	No	No	No	No	No	No	No	No
260	EMORY	83	Male				Yes	Moderna	2	174	5	CONGESTION, COUGH, SORE THROAT		No		Not Detected		Cepheid Xpert Xpress SARS-CoV-2 Single Target	Not Detected						No	Yes	Yes	No	Yes	No	No	No	No	No	No	No	No	No	No	No
261	EMORY	67	Male				Yes	Pfizer	2	155	9	CONGESTION, DIARRHEA		Yes	Abbott Alinity M	Not Detected		Cepheid Xpert Xpress SARS-CoV-2 Single Target	Not Detected						No	Yes	No	No	No	No	No	No	No	Yes	No	No	No	No	No	No
262	EMORY	53	Female				No	N/A	0			NONE		No		Not Detected		Cepheid Xpert Xpress SARS-CoV-2 Single Target	Not Detected						No	No	No	No	No	No	No	No	No	No	No	No	No	No	No	No
263	EMORY	56	Female				Yes	Moderna	2	188		NONE		No		Not Detected		Cepheid Xpert Xpress SARS-CoV-2 Single Target	Not Detected						No	No	No	No	No	No	No	No	No	No	No	No	No	No	No	No
264	EMORY	79	Female				Yes	Moderna	2	175		NONE		No		Not Detected		Cepheid Xpert Xpress SARS-CoV-2 Single Target	Not Detected						No	No	No	No	No	No	No	No	No	No	No	No	No	No	No	No
265	EMORY	71	Female				Yes	Moderna	2	203		NONE		No		Not Detected		Cepheid Xpert Xpress SARS-CoV-2 Single Target	Not Detected						No	No	No	No	No	No	No	No	No	No	No	No	No	No	No	No
266	EMORY	61	Female				Yes	Moderna	2	203		NONE		No		Not Detected		Cepheid Xpert Xpress SARS-CoV-2 Single Target	Not Detected						No	No	No	No	No	No	No	No	No	No	No	No	No	No	No	No
267	EMORY	35	Female				No	N/A	0		16	CONGESTION, COUGH, HEADACHE, FATIGUE, NAUSEA		No		Not Detected		Cepheid Xpert Xpress SARS-CoV-2 Single Target	Not Detected						No	Yes	Yes	Yes	No	Yes	No	No	No	Yes	No	No	No	No	No	No
268	EMORY	35	Female				No	N/A	0		3	CHILLS, HEADACHE, SORE THROAT, FATIGUE, LOSS OF SENSE OF TASTE OR SMELL, SHORTNESS OF BREATH		No		Not Detected		Cepheid Xpert Xpress SARS-CoV-2 Single Target	Not Detected						Yes	No	No	Yes	Yes	Yes	No	No	No	No	No	Yes	Yes	No	No	No
269	EMORY	58	Male				Yes	Johnson & Johnson	1	290	3	CONGESTION, COUGH		No		Not Detected		Cepheid Xpert Xpress SARS-CoV-2 Single Target	Not Detected						No	Yes	Yes	No	No	No	No	No	No	No	No	No	No	No	No	No
270	EMORY	63	Female				Yes	Pfizer	2	146	21	FEVER, CHILLS, HEADACHE, FATIGUE, ARTHRALGIAS, MYALGIAS, DIARRHEA, SWEET SYNDROME		No		Not Detected		Cepheid Xpert Xpress SARS-CoV-2 Single Target	Not Detected						Yes	No	No	Yes	No	Yes	Yes	Yes	No	Yes	No	No	No	No	Yes	No
271	EMORY	65	Female				Yes	Moderna	2	183		NONE		No		Not Detected		Cepheid Xpert Xpress SARS-CoV-2 Single Target	Not Detected						No	No	No	No	No	No	No	No	No	No	No	No	No	No	No	No
272	EMORY	40	Female				No	N/A	0		4	FEVER, CHILLS, CONGESTION, COUGH, HEADACHE, SORE THROAT, FATIGUE, MYALGIAS, DIARRHEA, ABDOMINAL PAIN		No		Not Detected		Cepheid Xpert Xpress SARS-CoV-2 Single Target	Not Detected						Yes	Yes	Yes	Yes	Yes	Yes	No	Yes	No	Yes	Yes	No	No	No	No	No
273	EMORY	66	Female				Yes	Pfizer	2	155		NONE		No		Not Detected		Cepheid Xpert Xpress SARS-CoV-2 Single Target	Not Detected						No	No	No	No	No	No	No	No	No	No	No	No	No	No	No	No
274	EMORY	32	Female				Yes	Pfizer	2	202	19	CONGESTION, COUGH, HEADACHE, SORE THROAT, FATIGUE		No		Not Detected		Cepheid Xpert Xpress SARS-CoV-2 Single Target	Not Detected						No	Yes	Yes	Yes	Yes	Yes	No	No	No	No	No	No	No	No	No	No
275	EMORY	70	Female				Yes	Pfizer	2	175		NONE		No		Not Detected		Cepheid Xpert Xpress SARS-CoV-2 Single Target	Not Detected						No	No	No	No	No	No	No	No	No	No	No	No	No	No	No	No
276	EMORY	60	Female				Yes	Pfizer	2	147		NONE		No		Not Detected		Cepheid Xpert Xpress SARS-CoV-2 Single Target	Not Detected						No	No	No	No	No	No	No	No	No	No	No	No	No	No	No	No
277	EMORY	46	Male				No	N/A	0			NONE		No		Not Detected		Cepheid Xpert Xpress SARS-CoV-2 Single Target	Not Detected						No	No	No	No	No	No	No	No	No	No	No	No	No	No	No	No
278	EMORY	69	Female				Yes	Moderna	2	173		NONE		No		Not Detected		Cepheid Xpert Xpress SARS-CoV-2 Single Target	Not Detected						No	No	No	No	No	No	No	No	No	No	No	No	No	No	No	No
279	EMORY	70	Female				No	N/A	0		3	HEADACHE		No		Not Detected		Cepheid Xpert Xpress SARS-CoV-2 Single Target	Not Detected						No	No	No	Yes	No	No	No	No	No	No	No	No	No	No	No	No
280	EMORY	62	Female				Yes	Johnson & Johnson	1	153	1	CONGESTION, HEADACHE, FATIGUE, ARTHRALGIAS, MYALGIAS		No		Not Detected		Cepheid Xpert Xpress SARS-CoV-2 Single Target	Not Detected						No	Yes	No	Yes	No	Yes	Yes	Yes	No	No	No	No	No	No	No	No
281	EMORY	46	Male				Yes	Moderna	2	112	3	CONGESTION, COUGH, HEADACHE, SORE THROAT		No		Not Detected		Cepheid Xpert Xpress SARS-CoV-2 Single Target	Not Detected						No	Yes	Yes	Yes	Yes	No	No	No	No	No	No	No	No	No	No	No
282	EMORY	50	Male				No	N/A	0		4	FEVER, CONGESTION, HEADACHE, FATIGUE, MYALGIAS		No		Not Detected		Cepheid Xpert Xpress SARS-CoV-2 Single Target	Not Detected						Yes	Yes	No	Yes	No	Yes	No	Yes	No	No	No	No	No	No	No	No
283	EMORY	35	Female				No	N/A	0		3	CONGESTION, COUGH, SHORTNESS OF BREATH		No		Detected	13.95	Cepheid Xpert Xpress SARS-CoV-2 Single Target	Detected	19.3					No	Yes	Yes	No	No	No	No	No	No	No	No	No	Yes	No	No	No
284	EMORY	58	Male				No	N/A	0			NONE		No		Not Detected		Cepheid Xpert Xpress SARS-CoV-2 Single Target	Not Detected						No	No	No	No	No	No	No	No	No	No	No	No	No	No	No	No
285	EMORY	43	Female				No	N/A	0		2	CHILLS, COUGH, MYALGIAS, NAUSEA, DIARRHEA		Yes	Roche Cobas 6800	Not Detected		Cepheid Xpert Xpress SARS-CoV-2 Single Target	Not Detected						Yes	No	Yes	No	No	No	No	Yes	No	Yes	No	No	No	No	No	No
286	EMORY	45	Female				No	N/A	0		4	FEVER, CHILLS, COUGH, MYALGIAS, VOMITING, NAUSEA, ABDOMINAL PAIN, LOSS OF SENSE OF TASTE OR SMELL		Yes	Cepheid Xpert	Detected	22.43	Cepheid Xpert Xpress SARS-CoV-2 Single Target	Detected	33.8					Yes	No	Yes	No	No	No	No	Yes	No	Yes	Yes	Yes	No	No	No	No
287	EMORY	42	Male				No	N/A	0		6	FEVER, CHILLS, COUGH, SORE THROAT, FATIGUE, VOMITING, NAUSEA, LOSS OF SENSE OF TASTE OR SMELL		Yes	Cepheid Xpert	Not Detected		Cepheid Xpert Xpress SARS-CoV-2 Single Target	Not Detected						Yes	No	Yes	No	Yes	Yes	No	No	No	Yes	No	Yes	No	No	No	No
288	EMORY	36	Male				Yes	Moderna	2	161	2	FEVER, CHILLS, CONGESTION, COUGH, HEADACHE, FATIGUE, DIARRHEA, LOSS OF SENSE OF TASTE OR SMELL		Yes		Detected	19.88	Cepheid Xpert Xpress SARS-CoV-2 Single Target	Detected	24.8					Yes	Yes	Yes	Yes	No	Yes	No	No	No	Yes	No	Yes	No	No	No	No
289	EMORY	63	Male				No	N/A	0		5	COUGH, HEADACHE, SORE THROAT, MYALGIAS		Yes	Abbott Alinity M	Detected	23.02	Cepheid Xpert Xpress SARS-CoV-2 Single Target	Detected	30.4					No	No	Yes	Yes	Yes	No	No	Yes	No	No	No	No	No	No	No	No
290	EMORY	72	Male				Yes	Pfizer	2	203	4	COULD NOT GET INTO BED, FALL?		Yes	Cepheid Xpert	Detected	14.42	Cepheid Xpert Xpress SARS-CoV-2 Single Target	Detected	21.5					No	No	No	No	No	No	No	No	No	No	No	No	No	No	No	No
291	EMORY	58	Male				No	N/A	0		5	FEVER, CONGESTION, FATIGUE, MYALGIAS, NAUSEA, DIARRHEA, LOSS OF SENSE OF TASTE OR SMELL		Yes		Detected	15.77	Cepheid Xpert Xpress SARS-CoV-2 Single Target	Detected	24.8					Yes	Yes	No	No	No	Yes	No	Yes	No	Yes	No	Yes	No	No	No	No
292	EMORY	65	Male								3	SYNCOPE, FALL		Yes	Abbott Alinity M	Detected	25.93	Cepheid Xpert Xpress SARS-CoV-2 Single Target	Detected	35.7					No	No	No	No	No	No	No	No	No	No	No	No	No	Yes	No	No
293	EMORY	60	Male				Yes		1	1	2	COUGH, DIARRHEA, ABDOMINAL PAIN, SYNCOPE		Yes	Abbott Alinity M	Detected	11.81	Cepheid Xpert Xpress SARS-CoV-2 Single Target	Detected	30.6					No	No	Yes	No	No	No	No	No	No	Yes	Yes	No	No	Yes	No	No
294	EMORY	56	Male				No	N/A	0		3	FEVER, HEADACHE, SORE THROAT, FATIGUE, PHOTOPHOBIA, VOMITING, NAUSEA, ABDOMINAL PAIN		Yes	Cepheid Xpert	Detected	14.8	Cepheid Xpert Xpress SARS-CoV-2 Single Target	Detected	17.8					Yes	No	No	Yes	Yes	Yes	No	No	Yes	Yes	Yes	No	No	No	No	No
295	EMORY	29	Female				No	N/A	0		3	CHILLS, COUGH, HEADACHE, FATIGUE, PHOTOPHOBIA, DIARRHEA, SHORTNESS OF BREATH		Yes	Abbott Alinity M	Detected	28.85	Cepheid Xpert Xpress SARS-CoV-2 Single Target	Detected	36					Yes	No	Yes	Yes	No	Yes	No	No	Yes	Yes	No	No	Yes	No	No	No
296	EMORY	67	Female				Yes	Pfizer	2	167	5	COUGH, HEADACHE, SORE THROAT, FATIGUE, ARTHRALGIAS, MYALGIAS, VOMITING, NAUSEA, DIARRHEA, SHORTNESS OF BREATH		Yes	Cepheid Xpert	Not Detected		Cepheid Xpert Xpress SARS-CoV-2 Single Target	Not Detected						No	No	Yes	Yes	Yes	Yes	Yes	Yes	No	Yes	No	No	Yes	No	No	No
297	EMORY	22	Female				No	N/A	0			NONE		Yes	Roche Cobas 6800	Not Detected		Cepheid Xpert Xpress SARS-CoV-2 Single Target	Not Detected						No	No	No	No	No	No	No	No	No	No	No	No	No	No	No	No
298	EMORY	60	Male				No	N/A	0		4	COUGH, HEADACHE, SORE THROAT, FATIGUE, DIARRHEA, SHORTNESS OF BREATH		Yes	Roche Cobas 6800	Not Detected		Cepheid Xpert Xpress SARS-CoV-2 Single Target	Detected	42.5					No	No	Yes	Yes	Yes	Yes	No	No	No	Yes	No	No	Yes	No	No	No
299	EMORY	63	Male				No	N/A	0		4	CONGESTION, COUGH, HEADACHE		Yes		Detected	14.03	Cepheid Xpert Xpress SARS-CoV-2 Single Target	Detected	24.4					No	Yes	Yes	Yes	No	No	No	No	No	No	No	No	No	No	No	No
300	EMORY	39	Female				No	N/A	0		4	FEVER, CHILLS, CONGESTION, COUGH, HEADACHE, SORE THROAT, FATIGUE, ARTHRALGIAS, MYALGIAS, PHOTOPHOBIA, LOSS OF SENSE OF TASTE OR SMELL, SHORTNESS OF BREATH		Yes	Abbott Alinity M	Detected	18.95	Cepheid Xpert Xpress SARS-CoV-2 Single Target	Detected	26.7					Yes	Yes	Yes	Yes	Yes	Yes	Yes	Yes	Yes	No	No	Yes	Yes	No	No	No
301	EMORY	79	Female				No	N/A	0		7	FEVER, CHILLS, COUGH, HEADACHE, SORE THROAT, FATIGUE, PHOTOPHOBIA, NAUSEA, DIARRHEA, ABDOMINAL PAIN, LOSS OF SENSE OF TASTE OR SMELL		Yes	Roche Cobas 6800	Detected	17.07	Cepheid Xpert Xpress SARS-CoV-2 Single Target	Detected	21.6					Yes	No	Yes	Yes	Yes	Yes	No	No	Yes	Yes	Yes	Yes	No	No	No	No
302	EMORY	49	Female				No	N/A	0		8	CHILLS, CONGESTION, COUGH, HEADACHE, SORE THROAT, FATIGUE, MYALGIAS, NAUSEA, DIARRHEA, LOSS OF SENSE OF TASTE OR SMELL, SHORTNESS OF BREATH		Yes	Abbott Alinity M	Detected	24.31	Cepheid Xpert Xpress SARS-CoV-2 Single Target	Detected	32.5					Yes	Yes	Yes	Yes	Yes	Yes	No	Yes	No	Yes	No	Yes	Yes	No	No	No
303	EMORY	32	Female				Yes	Pfizer	1	4	4	FEVER, HEADACHE		Yes	Abbott Alinity M	Detected	19.75	Cepheid Xpert Xpress SARS-CoV-2 Single Target	Detected	30.2					Yes	No	No	Yes	No	No	No	No	No	No	No	No	No	No	No	No
304	EMORY	21	Male				No	N/A	0		11	FEVER, CONGESTION, COUGH, DIARRHEA, LOSS OF SENSE OF TASTE OR SMELL, SHORTNESS OF BREATH		Yes	Roche Cobas 6800	Not Detected		Cepheid Xpert Xpress SARS-CoV-2 Single Target	Not Detected						Yes	Yes	Yes	No	No	No	No	No	No	Yes	No	Yes	Yes	No	No	No
305	EMORY	50	Female				No	N/A	0		9	FEVER, CHILLS, CONGESTION, COUGH, HEADACHE, SORE THROAT, FATIGUE, MYALGIAS, PHOTOPHOBIA, VOMITING, NAUSEA, ABDOMINAL PAIN, LOSS OF SENSE OF TASTE OR SMELL		Yes	Abbott Alinity M	Detected	27.27	Cepheid Xpert Xpress SARS-CoV-2 Single Target	Detected	35					Yes	Yes	Yes	Yes	Yes	Yes	No	Yes	Yes	Yes	Yes	Yes	No	No	No	No
306	EMORY	68	Female				Yes	Moderna	2	227	6	FEVER, CHILLS, CONGESTION, COUGH, HEADACHE, FATIGUE, ARTHRALGIAS, MYALGIAS, PHOTOPHOBIA, NAUSEA, DIARRHEA, LOSS OF SENSE OF TASTE OR SMELL, SHORTNESS OF BREATH		Yes	Abbott Alinity M	Detected	19.28	Cepheid Xpert Xpress SARS-CoV-2 Single Target	Detected	29.8					Yes	Yes	Yes	Yes	No	Yes	Yes	Yes	Yes	Yes	No	Yes	Yes	No	No	No
307	EMORY	36	Female				Yes	Johnson & Johnson	1	178	8	FEVER, CHILLS, CONGESTION, COUGH, HEADACHE, FATIGUE, ARTHRALGIAS, MYALGIAS, NAUSEA, DIARRHEA, LOSS OF SENSE OF TASTE OR SMELL, SHORTNESS OF BREATH		Yes	Abbott Alinity M	Detected	22.79	Cepheid Xpert Xpress SARS-CoV-2 Single Target	Detected	32.2					Yes	Yes	Yes	Yes	No	Yes	Yes	Yes	No	Yes	No	Yes	Yes	No	No	No
308	EMORY	77	Male				Yes	Pfizer	2	174	1	SHORTNESS OF BREATH		Yes	Abbott Alinity M	Detected	33.39	Cepheid Xpert Xpress SARS-CoV-2 Single Target	Not Detected			Abbott Alinity	Not Detected		No	No	No	No	No	No	No	No	No	No	No	No	Yes	No	No	No
309	EMORY	37	Female				Yes	Pfizer	2	167	3	CONGESTION, COUGH, FATIGUE		Yes	Abbott Alinity M	Detected	11.19	Cepheid Xpert Xpress SARS-CoV-2 Single Target	Detected	19.5					No	Yes	Yes	No	No	Yes	No	No	No	No	No	No	No	No	No	No
310	EMORY	51	Female				Yes	Pfizer	2	249	0	VOMITING, NAUSEA		No		Not Detected		Cepheid Xpert Xpress SARS-CoV-2 Single Target	Not Detected						No	No	No	No	No	No	No	No	No	Yes	No	No	No	No	No	No
311	EMORY	29	Female				No	N/A	0		1	COUGH, SORE THROAT, FATIGUE		No		Not Detected		Cepheid Xpert Xpress SARS-CoV-2 Single Target	Not Detected						No	No	Yes	No	Yes	Yes	No	No	No	No	No	No	No	No	No	No
312	EMORY	26	Female				Yes	Pfizer	2	82	2	COUGH, HEADACHE, SORE THROAT, FATIGUE, MYALGIAS		No		Not Detected		Cepheid Xpert Xpress SARS-CoV-2 Single Target	Not Detected						No	No	Yes	Yes	Yes	Yes	No	Yes	No	No	No	No	No	No	No	No
313	EMORY	62	Female				Yes	Pfizer	2	192	1	CHILLS, CONGESTION, COUGH, HEADACHE, SORE THROAT, FATIGUE, VOMITING, SHORTNESS OF BREATH		No		Not Detected		Cepheid Xpert Xpress SARS-CoV-2 Single Target	Not Detected						Yes	Yes	Yes	Yes	Yes	Yes	No	No	No	Yes	No	No	Yes	No	No	No
314	EMORY	39	Female				Yes	Pfizer	2	210	0	CHILLS, HEADACHE, FATIGUE, MYALGIAS		No		Not Detected		Cepheid Xpert Xpress SARS-CoV-2 Single Target	Not Detected						Yes	No	No	Yes	No	Yes	No	Yes	No	No	No	No	No	No	No	No
315	EMORY	48	Female				Yes	Moderna	2	86	2	CONGESTION, COUGH, FATIGUE, NAUSEA		No		Not Detected		Cepheid Xpert Xpress SARS-CoV-2 Single Target	Not Detected						No	Yes	Yes	No	No	Yes	No	No	No	Yes	No	No	No	No	No	No
[truncated: 6 more columns]
